# Supplementary material for: Neonatal imprinting of alveolar macrophages via neutrophil-derived 12-HETE
Source: Nature. 2023 Jan 4;614(7948):530–8. doi: 10.1038/s41586-022-05660-7 (PMC9945843; doi:10.1038/s41586-022-05660-7)
Supplement: Supplementary file 3 — List of differentially expressed genes in adult WT and Alox15–/– AM bulk RNA-seq dataset. [file 41586_2022_5660_MOESM3_ESM.txt]

gene	baseMean	log2FoldChange	lfcSE	stat	pvalue	padj
Alox15	557.464996151104	7.85612497849899	0.475489321588946	16.5221901350931	2.54004368131772e-61	3.41966080815804e-57
Slc6a8	386.714413782874	2.52632135700967	0.162813416857408	15.5166656764057	2.67599436060404e-54	1.80134560384061e-50
Mmp12	2121.3813619615	3.47471997194625	0.241907495325783	14.3638375787685	8.72584911303316e-47	3.91587022029218e-43
Aloxe3	130.415940119221	-5.60484506961018	0.395744419815369	-14.1627898941066	1.55688367248975e-45	5.24008122068239e-42
Mfge8	1224.02341276787	2.44429121282994	0.198567990757388	12.3095933211935	8.04274228988256e-35	2.16558878897378e-31
Dhx40	928.630117663481	-1.31734984300167	0.108560422399466	-12.1347155241738	6.91498978479043e-34	1.55160845787723e-30
Ddah1	127.114711891175	3.06325136585727	0.254546886751868	12.0341340840806	2.35087651680844e-33	4.52140722082743e-30
Fam171a1	69.8044318874924	-6.04111431725706	0.508662728187548	-11.8764634845226	1.56864532735206e-32	2.6398340052676e-29
2610507I01Rik	71.9875844723677	-6.67772663130677	0.584512280177979	-11.4244419796851	3.15676818729753e-30	4.7221744561763e-27
Nlrp1a	57.9394585391709	-5.34649371449934	0.476970526333695	-11.2092748279353	3.67189335628733e-29	4.58284687219738e-26
AA467197	245.850820001436	1.98379111698525	0.177004996992485	11.2075430111697	3.74443404844174e-29	4.58284687219738e-26
Ccnd1	228.417510103443	2.57603179184112	0.231004587069682	11.1514313396039	7.04636644884812e-29	7.90543595840352e-26
Plpp3	623.262040417513	2.25992439487802	0.210012518530259	10.7609032580236	5.26515377378976e-27	5.45267425050243e-24
Thbd	243.839319839443	1.93108718690524	0.182933042883989	10.5562513828072	4.7526400363185e-26	4.57034234349686e-23
Pisd-ps3	2313.43066124706	1.52356541310136	0.14662147843442	10.391147527426	2.72059925246989e-25	2.44182851573348e-22
Scd1	1421.24695886336	2.95634911921779	0.285410582840672	10.3582323044698	3.83992817861998e-25	3.23105956679755e-22
Fam198b	163.462359659203	2.26442970620954	0.221744640048087	10.2118802317769	1.75431863011891e-24	1.38931715984064e-21
Nlrp1b	304.09756139679	-2.28218977503259	0.224847936202613	-10.1499253832425	3.316168715959e-24	2.3669852866493e-21
Basp1	1566.5186243048	1.63484679875292	0.161081142226408	10.1492128510925	3.34046798234693e-24	2.3669852866493e-21
2010111I01Rik	1861.79713348308	1.20187590080884	0.119971247885007	10.0180328370081	1.27005580686686e-23	8.54938066392425e-21
Nt5e	1530.35741195344	1.51911372714411	0.153416773456519	9.90187508782838	4.08542265075206e-23	2.61914500700357e-20
Zranb3	1261.52457131709	2.07952473887227	0.213093761684603	9.75873119153127	1.69259498116559e-22	1.03579119233783e-19
Cd300lg	168.904769669491	-2.12935573118046	0.224189395780351	-9.49802163375603	2.13915576317079e-21	1.25215017563341e-18
Cd63	5549.63185615019	1.61584202924264	0.171802216158169	9.40524555140214	5.1908857705954e-21	2.91187063039691e-18
Gramd1b	1228.96074029529	1.43203780312996	0.15334893337234	9.33842689112738	9.77759785959501e-21	5.2654319993491e-18
Lat2	139.449987674761	2.15134672638268	0.234454001153625	9.17598640158422	4.4745880238821e-20	2.31697609867403e-17
P2ry10	140.664801927316	1.94836942649162	0.217089776321053	8.97494787414672	2.83485989567626e-19	1.41354513983294e-16
LOC102632770	72.486444329038	3.01152093117878	0.340267113957458	8.85046132185228	8.71582661878928e-19	4.19075620602714e-16
Tnfsf13os	66.2593012083207	-2.44192229144094	0.277478850016104	-8.8003907011263	1.36340647721069e-18	6.32949703540951e-16
Itgam	622.329469448072	2.40449681199856	0.274745544423485	8.75172267868462	2.1012024070261e-18	9.42949600193078e-16
Cd93	2922.89256668161	2.1976586814481	0.257766521050628	8.52577236365175	1.51793519670563e-17	6.59224566233804e-15
Scel	179.887723558976	1.6195673445471	0.192815225226454	8.39958225625069	4.48069759295013e-17	1.88511349043399e-14
Cxcr1	1655.48909845407	2.12113183979302	0.254430474637574	8.33678372378345	7.63385052202738e-17	3.11437968418347e-14
Kcnn4	195.954166971406	1.9183945173089	0.231300148922602	8.29396144466313	1.0953797087047e-16	4.33738147596806e-14
Pdk4	435.474819060284	1.93752785751473	0.234394485458597	8.26609829887391	1.3841443701886e-16	5.32421018738546e-14
Txnip	3845.42350872772	0.912032526310246	0.110947968959015	8.22036252549298	2.02888938186147e-16	7.58748270777804e-14
Mki67	2947.54622079926	-1.50842592933339	0.183740101915664	-8.20956292941291	2.21995093332656e-16	7.64493500122576e-14
Ccng1	3683.56872463502	0.889022436204984	0.10829999095551	8.20888744644679	2.23247378320428e-16	7.64493500122576e-14
Rhov	197.911213068793	-1.49534269567941	0.182189732627399	-8.20761232872316	2.25630341953652e-16	7.64493500122576e-14
Cd200r2	165.729192864226	2.13066020714721	0.259620940663881	8.20681182996586	2.27139122074597e-16	7.64493500122576e-14
Flrt3	3867.28199320604	-1.31753293063774	0.165139845081395	-7.97828610041598	1.4837914806543e-15	4.87226456196313e-13
Emb	1028.56014875331	-1.6364249043131	0.206876791036813	-7.91014253513775	2.57094366565894e-15	8.2410987073253e-13
Fam20c	413.252356269094	1.65460814754399	0.209707166272526	7.89008872206938	3.01971778962349e-15	9.45452572132582e-13
Stra6l	899.336299939708	1.75510823974974	0.223780601136558	7.8429865271419	4.39955210464282e-15	1.32739233301779e-12
Pmp22	220.373883208868	1.70951082051875	0.217996235299955	7.8419281790189	4.4368012319543e-15	1.32739233301779e-12
Cdkn2a	60.466841668435	2.72539495671038	0.349858942581323	7.78998226142775	6.701860309255e-15	1.96145968138044e-12
Phlda3	1201.67912677851	1.2829456297921	0.168535439149539	7.6123196181532	2.69219785292636e-14	7.39695095794847e-12
Anxa6	2933.12520635044	0.91911376825387	0.121970002945507	7.53557223954898	4.86197939094338e-14	1.30913657080541e-11
Aqp9	157.489690343537	1.52782348037798	0.203476048210662	7.50861584846684	5.97557927357322e-14	1.57743576000228e-11
Fam212b	68.0887350738998	2.42171253240458	0.323696790544939	7.48142274851619	7.35222534495159e-14	1.90351941959776e-11
Il1r2	650.338234978876	1.91091067387249	0.258278430086864	7.39864600086741	1.37580072050272e-13	3.49479341511852e-11
Fbxl2	192.762042018284	1.40867300950594	0.191551037690161	7.35403486450701	1.92311537972931e-13	4.79461154764736e-11
Rai14	74.2193704133181	3.08248246041708	0.420304580517495	7.33392545144716	2.23507455439076e-13	5.47105613195688e-11
Gm36193	90.5096241820721	2.59948980096466	0.354983963587819	7.32283727606073	2.42782135096805e-13	5.83674265144336e-11
Ecm1	1110.3194912928	2.69403679095473	0.374045616584451	7.20242845125411	5.9149482428435e-13	1.39706926655091e-10
Igf1	1384.63917744315	1.43593564044009	0.19990203068457	7.18319686659854	6.80999287683243e-13	1.58074024311715e-10
Hamp	113.54770388792	-2.65737138681815	0.371770013226317	-7.14789061053307	8.81214877067043e-13	2.010812862704e-10
Zmat3	571.90057021039	1.6178154425428	0.228162100213468	7.09064056225453	1.33492650069496e-12	2.99535257980938e-10
Acap1	1024.04680427597	1.04536781552254	0.148378174786253	7.04529366956055	1.85070762683771e-12	4.08460275083871e-10
Syngr1	69.1537058579011	2.35735194393964	0.334868321495467	7.03963854631604	1.92739154238119e-12	4.18523747339968e-10
Anpep	1035.60856319863	1.56029179694841	0.222399988997322	7.01570087293126	2.28799088613541e-12	4.88940020635572e-10
Raet1e	85.1802035590054	1.76722683326963	0.252111712699546	7.00969746445588	2.38833994363062e-12	5.02409697829673e-10
Cpne5	1995.79948118601	-1.25999996645337	0.180485629395323	-6.98116504164191	2.92742160919319e-12	6.06336571147199e-10
Arnt2	66.3775802725361	2.64843669204902	0.380277473056967	6.96448482935059	3.2960765494147e-12	6.7234967552682e-10
Adam8	379.119947878816	2.20148313937825	0.316574314765499	6.95408009019615	3.54869971621924e-12	7.13076780290442e-10
Cdh1	2104.79801827539	1.27267600865131	0.185108886863032	6.8752831385832	6.18668558311197e-12	1.22487276478583e-09
Serpinb6b	131.386521834531	1.93491431394339	0.281813367578783	6.86594227437586	6.6053781961005e-12	1.28881458918987e-09
Psrc1	142.981961383617	1.50936690584734	0.220755248763968	6.83728660721975	8.07071761870339e-12	1.55222959000862e-09
Penk	74.703220795654	-1.69203629485794	0.247688546585217	-6.83130616326579	8.41449322655354e-12	1.5955538353393e-09
Pld4	6147.06488743566	-0.774213147168579	0.115179142413063	-6.72181725743406	1.79471955725253e-11	3.30990539716312e-09
Baiap2	213.151814274715	1.54630284874933	0.230173429092581	6.71799023390911	1.84248038475401e-11	3.3520693810734e-09
Zfyve9	133.565882798054	-1.45954804841389	0.217858021638485	-6.69953778812825	2.09079798463224e-11	3.75312176894718e-09
Ephx1	637.968156924974	1.65997906281203	0.247961109271059	6.69451377956785	2.16389896259298e-11	3.83323312281438e-09
Slc37a2	1384.25964318915	1.08023549695733	0.162362293850829	6.65324116416959	2.86707818995574e-11	4.98789976564386e-09
Osgin1	419.949382338217	1.22170219389356	0.183657202549315	6.65207885634388	2.88981788397995e-11	4.98789976564386e-09
Krt80	295.688699699607	-1.42558096822211	0.214458231630795	-6.64735952255891	2.98397546478553e-11	5.08522299777312e-09
Sema7a	154.652763194824	2.39172747893727	0.360430199452181	6.63575772111345	3.22839749336817e-11	5.43298943165196e-09
Map6	413.420071511502	1.36343682929845	0.205925806719477	6.62101001821395	3.56752789611036e-11	5.9295837117696e-09
Apobec1	1340.31644684534	-0.706007348696299	0.107012086634022	-6.59745427739223	4.18277624930468e-11	6.86740446882791e-09
Cpeb1	81.8619969716598	1.69828606693585	0.258592626624298	6.56741875863012	5.11949263540656e-11	8.30406377716609e-09
Epcam	991.812148377409	-1.55233330404747	0.236789204111157	-6.55576047005399	5.53590293756866e-11	8.87260252958177e-09
Dysf	709.387348305014	1.90498046684388	0.291163719636851	6.54264366872299	6.04407243284611e-11	9.5730996662832e-09
Mmp8	1198.7858757804	1.30850318909672	0.200054273490048	6.54074100127537	6.1214764354837e-11	9.58295781987407e-09
Ass1	263.530529150231	1.70768451965361	0.262910657384842	6.49530352493069	8.28661692667137e-11	1.28233015728479e-08
Csf1	651.900217970508	1.44090736041201	0.222395399386591	6.47903402851994	9.23116854061201e-11	1.41226388707113e-08
Igf2r	248.783714630642	2.64508379212901	0.410034346706277	6.4508834769	1.11199976465291e-10	1.68211829567664e-08
Csf3r	564.264073603983	-0.959529376568343	0.148939991569331	-6.44238908877396	1.17607305282861e-10	1.75927461224796e-08
Stard4	1359.45793056655	-0.781611924231309	0.121679184581515	-6.4235466971567	1.33135277304057e-10	1.96967059158739e-08
E230016K23Rik	102.27198084593	1.56517624753617	0.244697083957129	6.39638291648129	1.5910072436913e-10	2.32823157845826e-08
Lpar6	97.6577199888767	1.72167702857271	0.2719888902455	6.329953502949	2.45235087804184e-10	3.51234041181673e-08
Plxna2	75.1509823814205	1.74380844309008	0.275671507425692	6.32567529148847	2.52127504478042e-10	3.57304483451356e-08
Vasn	198.925264280681	-1.32134910808707	0.21089646151844	-6.26539249911283	3.71887485613374e-10	5.16156826681737e-08
Cxcl1	7634.86986602877	0.751362473964832	0.120212664326151	6.25027719148043	4.09724855479622e-10	5.62869972379811e-08
Arrdc3	168.988451983014	1.49846434035332	0.240179070121197	6.2389463811196	4.40527949615582e-10	5.99073513704504e-08
Ear1	2508.64778762914	-1.05281093451051	0.169186941092206	-6.22276712206015	4.88462146626657e-10	6.57616588003468e-08
Dcstamp	215.633451792276	1.56504490471896	0.25170269483649	6.21783134159784	5.04072935763218e-10	6.71914250908931e-08
Adamtsl5	72.4868242615862	2.13381747086228	0.344401781769958	6.19572134585401	5.80186933134237e-10	7.58355017552061e-08
Smpdl3b	972.976401085982	-1.00428351401446	0.162359376925426	-6.18555905444096	6.18827627894005e-10	7.99393508859407e-08
Il3ra	180.059032222999	-1.24751208100642	0.201719739515487	-6.18438276790774	6.23459247049229e-10	7.99393508859407e-08
Spata13	2015.99465757587	-0.898107248203768	0.145360870760692	-6.17846634726291	6.47272817832236e-10	8.2209754212032e-08
Scamp5	143.161334483062	1.26969482321974	0.205975444196752	6.16430190584709	7.07947600342186e-10	8.90756873215593e-08
Msr1	1752.84922649183	1.00075058364638	0.162519493355	6.15772645476062	7.37966776454472e-10	9.05957859103729e-08
Ccl6	74769.5169788555	0.921480799696402	0.149650623000571	6.15754736746326	7.38801500971592e-10	9.05957859103729e-08
Cdkn2b	216.902748835228	1.0764111899055	0.174820285445473	6.15724420745922	7.40216627062395e-10	9.05957859103729e-08
Akr1b8	619.538694946751	0.9702589181371	0.15776634233512	6.14997409318217	7.74956041208962e-10	9.39930917369031e-08
Emilin1	2016.70194918638	-0.967168283473137	0.15762282642008	-6.13596587143755	8.46433286402501e-10	1.00845410042804e-07
Mreg	1443.56312384645	1.12805368941339	0.184775689875809	6.10498973199112	1.02807290809989e-09	1.21411803173235e-07
Ptgs1	393.980723776432	1.11942847539806	0.18369319826885	6.0940115690059	1.10115696948451e-09	1.28911967653652e-07
Dgkg	457.123566964436	-1.03723905033827	0.171158680328502	-6.06010193784805	1.36035307751709e-09	1.57883047263901e-07
Cdt1	903.562231952389	-0.716174280718134	0.11879050870013	-6.02888470261557	1.65095010734459e-09	1.89972147822054e-07
Timd4	318.131165557481	2.49428637351143	0.418170241007131	5.96476298146929	2.449893985603e-09	2.74857689401443e-07
Gpr171	274.955014603555	1.29105082142695	0.216652987153096	5.95907233217438	2.53673806977465e-09	2.82248798622943e-07
Cdc42ep4	2187.60775202541	-0.849817948639108	0.14289582925289	-5.94711513332654	2.72909461465656e-09	3.01162301615748e-07
Plbd1	346.870312767262	1.90887677457933	0.321201359878541	5.94292868280867	2.79974263324679e-09	3.06446626596761e-07
Pcyox1	7673.85491212482	0.951668521057047	0.160686518238571	5.92251628505701	3.1705239755899e-09	3.41478114266934e-07
Slc19a2	175.647731840773	1.05781832078767	0.178950775544911	5.91122512638784	3.39572549973898e-09	3.62830574626872e-07
Junos	167.845058532899	1.5183480045432	0.257786463031289	5.88994467238143	3.86324936845242e-09	4.09534852342323e-07
Kctd11	348.978969991502	-1.02983059048085	0.17505991422869	-5.88273217782754	4.03548651162994e-09	4.24451210203703e-07
Gsn	5369.38614711134	0.622288612337858	0.105868174464978	5.87795733215101	4.15359939642821e-09	4.33487664140411e-07
Stab1	175.49044248659	1.80973323314318	0.308167689284459	5.87255996027759	4.29116421784285e-09	4.4439956819091e-07
Got1	760.406456701666	0.780344581278089	0.133544326065974	5.84333759633173	5.11651783119477e-09	5.25829614972329e-07
Scml4	374.428013998027	1.12303913157474	0.193109323424598	5.81556142219741	6.04307181124773e-09	6.16347543900214e-07
Spag11b	429.154050061017	1.76334807062213	0.304134964848057	5.79791301372757	6.71452620652608e-09	6.74609450137766e-07
Hspa1a	1496.22978614133	2.11131642618488	0.366063703535659	5.76762024148406	8.03987202992297e-09	8.01783682510022e-07
Lacc1	173.288437480655	1.09373532505113	0.189674710003986	5.76637404653549	8.09951900343515e-09	8.0179282605329e-07
Cdkn1a	15962.0368828992	0.684624540704041	0.119094611012407	5.74857699172232	8.99976632034415e-09	8.8440769321747e-07
Dennd3	317.758279313725	0.936640698802062	0.165982169508218	5.64301997965925	1.67092947301415e-08	1.61839737375464e-06
Mllt3	161.582452144762	-1.26685656620417	0.224723520400442	-5.63740085571249	1.7263593597387e-08	1.66014114715444e-06
C77080	2159.3638790157	1.12942476735451	0.200458202143499	5.6342157880175	1.7585671454961e-08	1.6791198212634e-06
4931406C07Rik	1228.67128838056	0.60143255363456	0.106771921445879	5.63287187764448	1.77233129292808e-08	1.68034480258385e-06
Itgad	215.687356822883	-1.86691422089046	0.332155806842925	-5.62059787132764	1.9029774901618e-08	1.77915180208669e-06
Col6a3	57.1455537256875	2.16893528243421	0.386308554425779	5.61451528211219	1.97114008921994e-08	1.83016958766676e-06
Crip2	243.598126340011	1.07710961006134	0.194064878739791	5.55025523966943	2.85252821812744e-08	2.61248893881971e-06
Tspan4	205.225326599914	1.2469103083648	0.225298641753678	5.53447769884055	3.12157143592735e-08	2.83882646653263e-06
Cyp4f18	1796.27303904357	-0.738113690080135	0.13368182709011	-5.52142131916404	3.36268386140968e-08	3.01812085507723e-06
Itgb7	135.374249486623	2.26454448148885	0.410299238329816	5.51925100009208	3.40447622830985e-08	3.01861360446474e-06
Tec	671.195154315551	0.767317799060609	0.139631675452183	5.49529894685949	3.90049095544654e-08	3.43217710674358e-06
Mmp14	347.538197540297	1.21058360275419	0.221012968143045	5.4774324462747	4.31541671339065e-08	3.75017048027106e-06
Clec4a3	2317.89674396704	-0.706839526220402	0.129047871579986	-5.47734354364993	4.31758467237625e-08	3.75017048027106e-06
Gpnmb	23876.4002738225	1.02135189749157	0.186986101284123	5.46218082775916	4.70320632879051e-08	4.05037406347816e-06
Plau	2301.77369817933	0.651349132280228	0.119263670678296	5.46142114003173	4.72338058357031e-08	4.05037406347816e-06
Kcnk13	54.3368135851163	2.34226211003638	0.430041626483289	5.44659392438466	5.13434967309527e-08	4.37492086385327e-06
C1qc	413.496712527395	2.19342421920437	0.403890332964976	5.43074206085189	5.61202004411266e-08	4.75186326125086e-06
Cxcr2	228.663710952067	0.927168644023509	0.171287993562222	5.4129225565755	6.20043115301897e-08	5.184869851745e-06
Gpd1	156.008176389476	-1.14745071776851	0.212601234261924	-5.39719687777	6.76900988349823e-08	5.59086994242556e-06
Map2k3os	96.4470770880627	-1.16748230811433	0.21652319851103	-5.39195022123627	6.96970777603858e-08	5.6868591387156e-06
Fpr2	2094.3091828335	-1.05617731114278	0.195921063057127	-5.3908308512741	7.01326653871699e-08	5.6879281572739e-06
Mccc2	905.086078673114	-0.751308025141196	0.139476123825426	-5.38664256314983	7.17859932398058e-08	5.78715465261979e-06
Angptl4	437.759643283731	0.785504100599242	0.146047613331868	5.37841107210919	7.51460836196949e-08	6.02197454626162e-06
Hmgcs1	5556.39283886426	-0.712945675755664	0.132667261242767	-5.37393829553057	7.70352293331117e-08	6.13683605036499e-06
Cyp51	4034.01547900539	-0.809720278810732	0.150828215840432	-5.36849338367412	7.93971033488802e-08	6.23015232995037e-06
Il21r	55.7157598011306	2.32902378187298	0.433946041678028	5.3670815220871	8.00208940097989e-08	6.23015232995037e-06
Itga5	13159.1367738136	-0.757952296429402	0.141376347527556	-5.36123835199286	8.26533737676064e-08	6.39518604042118e-06
Scd2	2182.17570780977	1.18626519423827	0.221363293476361	5.3589065088831	8.37271657015639e-08	6.44125046765803e-06
Treml2	87.419282528677	1.59111876983354	0.297281398586435	5.35223117692282	8.68763098612873e-08	6.60799864216108e-06
Cspg4	547.964049133348	1.77823592040187	0.332448738902016	5.3489025895387	8.84891504721733e-08	6.69286198206107e-06
Mylip	1184.54544873846	0.813471598426302	0.152429241993386	5.3367161562189	9.46450257761672e-08	7.11846917332145e-06
Klrb1b	560.210436399225	1.32066238765308	0.248394226384531	5.31679985833731	1.05608119712282e-07	7.89890064270249e-06
B430306N03Rik	136.007636678898	1.31596316832794	0.247942569930067	5.30753217851662	1.11119393471976e-07	8.26519554869177e-06
Gm5424	99.8696635711885	1.54403739622441	0.291256600585257	5.30129580968051	1.14983603869974e-07	8.50562779616184e-06
Plscr3	387.279560509307	0.725088356326877	0.136813455037444	5.29983221407886	1.15909149681241e-07	8.52723979321612e-06
Il1rn	25849.4929998215	-0.723931772518454	0.136816285789255	-5.29126900604189	1.21470542522725e-07	8.83977250801865e-06
Tmem181b-ps	226.516589830885	1.1580819989831	0.218916142344211	5.29007128748961	1.22268694747763e-07	8.85001848058671e-06
Rpl15	952.589427833657	-1.0386647173333	0.196947896243908	-5.27380458051186	1.33624193330221e-07	9.62022735189714e-06
Pls3	364.022260979044	0.861893536181187	0.16359276059003	5.26853103445775	1.37519795340921e-07	9.84802662061073e-06
Fmnl2	59.632195488549	2.90190109742099	0.551304535954001	5.26369893256803	1.41185583085298e-07	1.00471984064156e-05
Cd300e	190.84542378151	-0.89625159324063	0.170295850288203	-5.26290917672887	1.41793634198839e-07	1.00471984064156e-05
Ehhadh	259.678401105421	0.894047891382153	0.169947444867627	5.26073158721823	1.43483359797253e-07	1.01136988112587e-05
Klra2	2313.70281739309	-0.817182134289375	0.155458544653188	-5.25659194939992	1.46749421021407e-07	1.0290038829225e-05
Aph1c	244.881312392152	0.991706492392991	0.188863993864443	5.25090289631802	1.51355458341357e-07	1.05580235007756e-05
Vcam1	79.1860853058554	1.63119115163571	0.310978026745131	5.24535822903202	1.55978961239006e-07	1.08244575008285e-05
Myrf	145.879602988091	2.04092881224099	0.389694679542218	5.23725090277986	1.6298605515877e-07	1.12527244133462e-05
Trib3	76.7229812345883	1.37590913972419	0.26305912296077	5.23041787807288	1.69127295727432e-07	1.16171468488695e-05
Brip1os	837.530026577573	-0.65604459354609	0.125513320957649	-5.22689216204752	1.72382971065694e-07	1.17806697434388e-05
Ppp1r9a	247.209560685333	-1.36094404215099	0.260496493642957	-5.22442365007928	1.74698391157502e-07	1.18786082836033e-05
Flt3	107.997261984295	2.20232161269391	0.422944919482318	5.20711211140576	1.91802220118942e-07	1.29111664473066e-05
Slc22a4	182.690152184552	1.19641894462633	0.230454501778456	5.19156247933265	2.08536583355581e-07	1.39678011030656e-05
Pf4	114.598571711777	1.73132613372126	0.333916734316079	5.18490376730392	2.16126432320308e-07	1.43593658170591e-05
Marco	23759.0420199292	1.05081808268876	0.202681884228976	5.18456835294476	2.16515729099235e-07	1.43593658170591e-05
Cadm1	68.3186801027134	1.77688416446771	0.3427968088486	5.18349097366448	2.1777077253425e-07	1.43718034834736e-05
Dapp1	1130.15087641503	-0.669149683638711	0.129263030420194	-5.17665168040324	2.25903403463504e-07	1.47637743729571e-05
Arhgap15	160.144334967586	-1.29677701717003	0.250755037677342	-5.17148939132643	2.32235459340057e-07	1.51042801405565e-05
Oas1g	68.1383008096708	2.01638584232249	0.391281887868289	5.15328182786021	2.55966833481998e-07	1.65676994190776e-05
Hspa1b	1791.44584968919	1.8222373593153	0.353689573596151	5.15208107716504	2.57611610140706e-07	1.65943785039441e-05
Tnfrsf12a	1341.95464898334	-0.780482173970621	0.151558126031938	-5.14972172330863	2.60873218063247e-07	1.67244577846928e-05
Xaf1	236.890056272432	1.86348712727706	0.362026186833861	5.14738213711664	2.64146868181433e-07	1.68540724470456e-05
P2ry14	1393.09699316054	0.690299073961322	0.134236548924673	5.14240778305976	2.71239588239359e-07	1.71441247721431e-05
Clcf1	734.73074908423	-0.779097979645592	0.151752582391455	-5.1340014605871	2.83645892182594e-07	1.77615099835082e-05
Ccl17	531.320276068314	1.1596075453468	0.226339752620006	5.12330481907711	3.00226405884669e-07	1.85410463414005e-05
Pgm2l1	563.51960326136	0.723227043092879	0.141919741171752	5.0960284814614	3.46852966851676e-07	2.13227465421192e-05
Pvr	453.297900817041	0.81498753582267	0.160258776287764	5.08544714181056	3.66760968509646e-07	2.24441041774789e-05
4933430I17Rik	59.6518981842582	1.91565993634974	0.377493793654619	5.07467928890622	3.88150102244109e-07	2.36455422014137e-05
Bbs9	353.85105633291	0.745065757741492	0.146986229074239	5.06894940045831	4.00017544611786e-07	2.42587216356238e-05
Plcl1	54.7457116481891	-1.44919327622478	0.286598045423929	-5.05653579765754	4.26940759183384e-07	2.57753517528516e-05
Prickle2	680.264351013788	1.60323048963968	0.317439856623202	5.05050155545747	4.40651523013298e-07	2.63666286859023e-05
Ltf	107.024517952694	1.93837289811913	0.384112392729894	5.04636907011272	4.50285210601861e-07	2.68238486297914e-05
Tmem140	306.999272150238	1.15190931148646	0.229570451433722	5.017672371564	5.23012695292649e-07	3.08829820908989e-05
Osbpl3	1796.33519712165	0.819468405510895	0.163405807358416	5.01492828656612	5.30532498558264e-07	3.11902140964625e-05
Zfp532	112.033084436872	1.54587195522564	0.308471604647532	5.01139142771988	5.40378691807836e-07	3.1630949251343e-05
Zbtb32	343.871084162591	-0.918440907160401	0.183880768319922	-4.99476326726275	5.89079821905704e-07	3.43323880619761e-05
LOC108167804	580.048974734815	1.02362477164266	0.205246245909325	4.98730082544301	6.12286890734548e-07	3.55311138360311e-05
Spic	127.421254969657	1.19364550530553	0.23952160519238	4.98345652095482	6.24583534194542e-07	3.60891335659275e-05
Adgre5	686.981906013535	1.5006862057719	0.301519203018073	4.97708335240577	6.45495299444071e-07	3.71380479333997e-05
Klf11	153.46351639164	0.829004265921995	0.166986636958964	4.964494650705	6.88801846406514e-07	3.94610181198762e-05
Sept3	81.5790256751718	2.76926724996833	0.559221516530024	4.95200411306001	7.34530514555329e-07	4.19024759214338e-05
Slc25a13	262.597235118162	-0.674281977832847	0.136236951377591	-4.94933254902353	7.44684150037597e-07	4.2302458700237e-05
Klk8	176.257880980515	-1.8282105706722	0.369983784450006	-4.94132620809289	7.75929618812082e-07	4.37085374814521e-05
Slco4a1	268.201093872875	0.710920143466404	0.14394207594065	4.93893212822309	7.8551544592144e-07	4.3817226101175e-05
Pde10a	55.5155936512925	2.16557406405527	0.438516500056443	4.93840953254105	7.87623019868109e-07	4.3817226101175e-05
Rrm2	1063.10337468628	-0.627716102583391	0.12719621325312	-4.93502193602445	8.01417519532125e-07	4.40946487016664e-05
Mfhas1	478.165913089554	0.789482863957561	0.160086463853887	4.93160286604952	8.15575996539355e-07	4.46345513878428e-05
Rab44	3051.51795796421	-0.726281532870907	0.147963038659888	-4.90853350572476	9.17599541342499e-07	4.98130751011857e-05
Rnaset2a	272.302237570836	-0.857084234734248	0.175129416645032	-4.89400496589023	9.88043437532281e-07	5.34218024076189e-05
B930041F14Rik	62.7230571256983	1.42414317832257	0.291397561612744	4.88728584563517	1.02235606059974e-06	5.50559185754173e-05
Tab1	145.904274753909	0.970297238787612	0.198978720429828	4.87638696586049	1.08046554383202e-06	5.77234429230573e-05
Mlph	174.712921017425	1.36513719469559	0.280105004556427	4.8736622783924	1.09548201152686e-06	5.82943649058739e-05
Mamdc2	1321.58077773987	0.737106379593312	0.152016938669234	4.84884372785027	1.24183200430133e-06	6.53077510699561e-05
Esyt3	80.0498546952139	1.96469443689505	0.405552226831784	4.84449179885769	1.26936160850902e-06	6.63592841749165e-05
Pisd-ps1	110.901709639992	1.16729552392728	0.242468691546838	4.81421133788645	1.47782349171382e-06	7.65228371882431e-05
Acsl3	141.259406919931	1.10747302876382	0.230598020866916	4.80261289581045	1.56608467713431e-06	8.07823678477363e-05
Mmd	1066.1749542273	-0.632435993050589	0.13206740220966	-4.78873652747845	1.67834662896825e-06	8.55893207037863e-05
Ide	1942.88521206945	-0.840976404393676	0.175659771507908	-4.78752987764085	1.68846607116171e-06	8.5780447985095e-05
Kif11	505.155077302742	-0.60413403304603	0.126364225844422	-4.78089450561609	1.74516928830388e-06	8.79970566608057e-05
Ccbe1	176.928310070096	1.16013349146599	0.243328176008189	4.76777293323791	1.86273553081613e-06	9.35746584006628e-05
Rdh13	183.23385129135	0.867482411375905	0.182003004391419	4.76630819516738	1.876321800654e-06	9.39067672944418e-05
Myo5a	3598.33311979492	1.48658009296729	0.312592092277669	4.75565482842346	1.97804192414307e-06	9.82670790580742e-05
Siglece	1033.92487964697	-0.915432789548734	0.193084233245143	-4.74110585915364	2.12554830586882e-06	0.000104821453633377
Tmem151a	380.070895811547	0.652704589425318	0.138274442292464	4.72035597182005	2.35432263125324e-06	0.000115259074852954
Olfml3	54.2647338140233	2.20598139904568	0.468336012135249	4.71025362535783	2.47408715909021e-06	0.000120683461676926
Abcc3	110.109254060881	1.74606284877385	0.371738751316167	4.69701596239778	2.63989828110872e-06	0.000127845145894125
Ccr7	214.585928436958	1.43634213287467	0.305954980579738	4.6946192219294	2.67103794865982e-06	0.000128889548038735
Rusc2	1306.42428704004	1.03210338781354	0.219928595342306	4.6929021949471	2.69356284702462e-06	0.00012951227360533
Akt3	91.339905071923	1.19915563243604	0.256875839596915	4.66823051291135	3.03804931516237e-06	0.000145039921737698
Fbxo32	123.942298395872	1.30175906759705	0.279003170626733	4.66575008689999	3.07493249540172e-06	0.000146029569806722
Cd36	12758.9553994024	0.77723460115495	0.166596204575162	4.66538000152514	3.08047224430729e-06	0.000146029569806722
Zbtb38	248.15609515417	1.03565898697291	0.222512861143999	4.65437809593704	3.24960023891648e-06	0.000152536947014271
Itgae	373.240042947882	2.27268133014073	0.488303131694524	4.65424279023975	3.25173466486635e-06	0.000152536947014271
Hepacam2	191.323004987407	1.66747515373211	0.358429032244516	4.65217659208638	3.28449612870607e-06	0.000153055006761304
Tiam1	102.458990238413	2.36811224768126	0.509040181382942	4.65211261171496	3.28551563202978e-06	0.000153055006761304
Fbxl5	3228.65750315974	0.64696131061953	0.139125263275902	4.65020726923283	3.31601602913938e-06	0.000153943185518288
Vps37b	153.950977749609	0.850134569613771	0.183324450918885	4.63732232854158	3.52951776097407e-06	0.000162904340380292
Cd207	211.06036513003	1.75477955249301	0.378421424437488	4.63710413621911	3.53324425395864e-06	0.000162904340380292
Vegfa	132.813811554609	1.78196532082882	0.384437464608328	4.63525406568872	3.56499345506224e-06	0.000163645665073007
Sgsm2	188.944971979945	-0.934674393297894	0.201687712677045	-4.63426542396538	3.58207157005351e-06	0.000163645665073007
Nabp1	5150.38745140532	0.710212559145075	0.153269693006273	4.63374425311863	3.59110598931148e-06	0.000163645665073007
Ank	107.317902013322	1.82637007847451	0.39528128912789	4.62043139583974	3.82942957009686e-06	0.000173587913475468
Tmem88	65.2109720192328	-1.54100095491017	0.334315652174696	-4.60941910702083	4.0379560512711e-06	0.00018242618227605
Skint3	235.688282757447	-0.703893706513769	0.152961603935718	-4.6017672958606	4.18921095484161e-06	0.000188626578879708
Arl4c	724.862217505338	1.52733592042617	0.332058615462109	4.59959732802191	4.23308384709231e-06	0.000189966692778012
Tgfb2	97.7287256246172	-2.01677082258894	0.439825290528249	-4.58539075860488	4.53138151563412e-06	0.00020200658723504
Gpr84	613.763702889015	-1.1714917335758	0.256558916781325	-4.56617040745579	4.96715029306641e-06	0.000220702126717997
Stbd1	62.248854533961	1.38237146885435	0.303036537749035	4.56173199153689	5.07333793581891e-06	0.000223942126655508
Fgl2	265.827714207931	1.94777882553956	0.429046795167471	4.53978178482671	5.63124771811996e-06	0.000245351093945143
Fgfr1	77.0445963264534	2.18167473568798	0.48179360193795	4.52823517562808	5.94783634200332e-06	0.000256652950873047
Ppfia4	212.493429882503	-0.909244914039015	0.200952475198027	-4.52467636013444	6.04879956719565e-06	0.000260175682342348
Pdgfa	54.4953200899122	1.45580858217613	0.32181436672269	4.52375261242023	6.07527309432401e-06	0.000260482170920013
Cyp4f37	59.9192625071351	-1.38185538123019	0.306009040518292	-4.51573384528026	6.30978738232509e-06	0.000269678309613469
Ucp3	321.950102462308	0.707675826135088	0.156994727141066	4.50764072795397	6.55524515544754e-06	0.000279255678954298
Epha2	86.0969734823172	1.83276234951434	0.406709152687524	4.50632187007224	6.59610086217536e-06	0.000279255678954298
C1qa	559.80013720844	2.17008887658612	0.483211185095174	4.49097401617203	7.08982009828042e-06	0.000297352797455294
Sash1	347.720727684434	1.17456124441278	0.262525835585252	4.47407868179646	7.67414815034174e-06	0.000318705914600408
Epas1	1153.82263026443	1.38337342918716	0.309300323854934	4.47258965637547	7.72779825895274e-06	0.00031913910417264
C1qb	398.356430662366	1.91701529547179	0.430334688951139	4.45470779997811	8.40075289878236e-06	0.000344815049622887
Lrrc14b	106.028220609693	1.32749922180797	0.298252271008078	4.45092745587852	8.55002234544185e-06	0.000349875230506637
Chpt1	560.4082125889	0.724563354757763	0.162918199549205	4.44740585620656	8.69135301082912e-06	0.000354580865408462
Ch25h	6287.56555310667	1.0571719206351	0.238305571070095	4.43620313150021	9.15594546989668e-06	0.000371473565716014
Tnfsf9	562.76390598939	1.23169241148297	0.280038436294031	4.39829770435416	1.09103255158532e-05	0.000429490387192784
Trim6	94.883881783934	1.08346970514575	0.246807271226944	4.38994240226205	1.13380688189861e-05	0.000443733780552353
Smurf1	958.07648507424	0.91322484860853	0.208175114888972	4.38681083037032	1.15024745073417e-05	0.000448863229832875
Lhfpl2	4749.12104516323	0.616973796370314	0.140745539644874	4.383611714638	1.16727746567331e-05	0.000454192384981497
Mafb	70.6083113709336	1.32112385107811	0.301718267806158	4.37866709458531	1.19407370444594e-05	0.000463279950517455
Fabp5	9205.53406262241	0.673405068322683	0.154173346006787	4.36784363681799	1.25479273274359e-05	0.000485438924164569
Ece1	247.829952235087	1.31561960976853	0.301895256524352	4.357867774787	1.31335685820656e-05	0.000503752802906979
Lrrc25	210.954691426674	-0.815380622117365	0.187688518997809	-4.34432871265228	1.39702197313022e-05	0.00053068809154697
Rcn3	59.9140078318838	-1.19606636724874	0.276219951700032	-4.33012300482781	1.49026074492697e-05	0.000561999451231143
Gm12506	54.6829925108329	-1.1576564633433	0.268588517918339	-4.31014874468783	1.63144773579701e-05	0.000610116135195422
Ahr	141.169683352597	1.84722536043982	0.428981377959209	4.30607353920026	1.6617783214027e-05	0.0006197374388101
Rsad1	67.1994956939945	-1.00222187826587	0.232930352412477	-4.30266759091627	1.68753935441897e-05	0.000627606141672448
Ksr2	61.3619874489785	1.5279494503875	0.355378902689202	4.299493973405	1.71188530698679e-05	0.000634906663580253
Gdf15	9231.49005242455	0.916709051048911	0.213284349516329	4.29806056153561	1.72299091421238e-05	0.000637269963682452
Csf3	81.0722607752914	-1.4797142975588	0.344919998241562	-4.29002175896597	1.7865561340195e-05	0.000658970006364509
Fam65b	59.2102982408002	1.26585423397864	0.295208398279756	4.28800210751134	1.80287383284785e-05	0.000663171869170233
Rem1	191.636261562832	-0.67198224977385	0.156979449353774	-4.28070204437683	1.86304656472041e-05	0.000683438580404111
Rassf8	83.3949408068204	1.19403731080374	0.279067335353982	4.27867098558549	1.88012533152334e-05	0.000687829547236377
C3ar1	195.757865446818	1.59661324298971	0.374084821310911	4.26805139378463	1.97187903694349e-05	0.000719441936974803
Kit	166.086060609056	2.35003320228451	0.553876541318448	4.24288271297876	2.20666777236554e-05	0.000798612048907455
Pdcd4	250.900655701021	-0.603540729038774	0.142425273243754	-4.23759572506381	2.25926104748766e-05	0.000815453927140119
Socs3	6743.30176018884	-0.632994161087774	0.149516979919758	-4.23359381273944	2.29986178457863e-05	0.000827888748817704
Tnip1	5892.08283262371	-0.727043955004864	0.171818171228804	-4.23147301478776	2.32165851860046e-05	0.000833506363624478
Mybpc3	198.247741670079	-0.836133649361185	0.19785718499239	-4.22594534231014	2.37939745673643e-05	0.000851963509575598
Car13	333.864357826625	0.617770630777952	0.146236804714371	4.2244538369433	2.39520940402103e-05	0.000854501802191156
Hlx	138.264119733438	0.789386438318834	0.1871199092799	4.21861276737819	2.45810022604757e-05	0.00087317686921579
Slc20a2	119.152373603434	0.799003416114106	0.18973464518226	4.21116246506576	2.54059943363044e-05	0.000900107636183332
Gm6209	111.131879323993	0.822403659613839	0.195872285416275	4.19867291519082	2.68483796893855e-05	0.000948713217213115
Zak	839.779884137561	0.73065190785195	0.174322108446709	4.19138980340704	2.77250842413123e-05	0.000967002096219655
Sh3bgrl2	3032.06518629779	0.779917747862144	0.18611378549389	4.19054260699967	2.78288149403894e-05	0.000968111978145897
Dusp6	239.477237038895	0.895075333074611	0.213753650366558	4.18741542677601	2.82149105597944e-05	0.000979013765119876
Scin	68.886452310182	1.76952989267159	0.424707492643567	4.16646732944891	3.09356203663409e-05	0.00107065875833431
Speg	104.559916062355	0.958133017577366	0.23016396236442	4.16282813232225	3.14329962030482e-05	0.00107954700990214
LOC108167327	165.867369334139	0.863155726366418	0.207515718117323	4.15947155327491	3.18984743600456e-05	0.00109003207167299
Plin1	59.1094812208806	-1.09269132743136	0.262700343931955	-4.15945906684609	3.19002180969441e-05	0.00109003207167299
Clec4a2	1168.89001378751	-0.936165699337108	0.225346582813997	-4.15433723310474	3.26231741330862e-05	0.00111191340089554
D17H6S56E-5	1401.73491973961	-0.663646720064923	0.160058992667934	-4.1462632558344	3.37945255553121e-05	0.00114892852916961
Traf5	835.711826957274	-0.850642126889091	0.205831772105013	-4.13270564689644	3.58517745918044e-05	0.00120668110332366
Fgd6	206.532500687952	1.07739333848072	0.261246236067728	4.12405305698415	3.72263083987345e-05	0.00124981992511761
Frk	525.077003576222	0.666536538247515	0.161745802967134	4.12088923496181	3.77412855324359e-05	0.00126307859582924
Adam19	120.235498580223	2.17960246658405	0.529041778148707	4.11990613333262	3.79026779109421e-05	0.00126307859582924
Lpcat2	571.650943236513	0.682762948265109	0.166387644059887	4.10344741716138	4.07038997449053e-05	0.00135307803028558
Tmem43	2750.64314015646	0.65221913714576	0.159074122142369	4.10009578152525	4.12979179468091e-05	0.00136607830299236
H2-Ob	70.6250676919636	2.26443243734985	0.554467141240346	4.08397949837803	4.4270938405822e-05	0.00145726074268357
Il7r	183.657212143009	1.95769986440764	0.481989186817625	4.06170909628393	4.87147578108006e-05	0.0015957342686297
Hs3st3b1	113.661169551718	1.57763380257437	0.388796557864762	4.05773603356626	4.95507280373289e-05	0.00161135616320425
Tpcn2	730.590166865851	0.628123329971117	0.155112485922283	4.04946981692905	5.13337977694047e-05	0.00166531787799879
Col14a1	64.8852547216776	1.57182069499613	0.388850424925031	4.04222444992614	5.29465146487217e-05	0.00171350703537437
Slamf7	253.281132359609	1.54296195082874	0.383219719049806	4.02631147127427	5.66586272279508e-05	0.00182486865638733
Sult2b1	126.150195452783	1.11527281831056	0.277170392954004	4.02378048544182	5.72713022075706e-05	0.00184019938334254
Usp6nl	656.092473670582	-0.724799473704459	0.180548387334382	-4.014433384897	5.95887697277254e-05	0.00190556676210064
Adgrl3	602.289614958196	-0.811649703383297	0.202442039191537	-4.0092942484904	6.09004906376286e-05	0.00193710106599964
Serpinb9	442.709509319058	0.959838881164899	0.239427986044252	4.00888341009349	6.10065254388951e-05	0.00193710106599964
Mfsd6	302.856725537658	1.77220870259034	0.443369526707958	3.99713691590192	6.41132219518931e-05	0.0020160728983261
Lgals3bp	5539.96342544152	0.711952640033925	0.178122893542254	3.99697436907533	6.41572445529374e-05	0.0020160728983261
Zfp36l1	973.083290744712	0.711909801685803	0.178126172949999	3.99666028801754	6.42423882776423e-05	0.0020160728983261
Pdia5	87.1536776078252	-0.959473711796005	0.240320845847932	-3.99246976853241	6.53886714632378e-05	0.00204727368351063
S100a6	1020.13403863343	1.53846576083327	0.386617296063935	3.97929884797201	6.91188126372306e-05	0.00215904077618338
Pxdc1	57.554521754326	1.45508530818241	0.36573447054073	3.97852930305173	6.93428661701736e-05	0.00216102547974316
Slc41a2	641.85336687638	0.758676519279417	0.190751290081354	3.97730740880362	6.97000337994207e-05	0.0021671398499806
Klrk1	56.7082650173993	1.99874579222287	0.503429819503337	3.97025705428962	7.17951307923242e-05	0.00222713789367986
Zrsr1	362.594594661933	0.666577680467534	0.169072715942205	3.94255026160101	8.06197478988104e-05	0.00248941207789377
Nlrc3	96.109192243185	1.3239998504272	0.337077130707121	3.92788394647155	8.56965436287402e-05	0.0026100244680419
Tbc1d8	108.532273026375	1.96030818225349	0.499141265582811	3.92736148545959	8.58828522129215e-05	0.0026100244680419
Plat	148.923094777131	-0.85350239627944	0.217429180008021	-3.92542710342721	8.65759861747657e-05	0.00262516329250196
Lig1	941.138914632932	-0.746909492054337	0.19143995803984	-3.90153393106626	9.55850600039577e-05	0.00285969258407396
Polk	280.921188826342	0.786898316474312	0.201991677014089	3.89569673417498	9.79168449049462e-05	0.0029229589422512
Abca9	74.4524421627771	1.07942333003665	0.278421410463588	3.87694081514547	0.000105778075931797	0.00313676263495546
Timp1	156.3934790429	-1.44961661633687	0.374149569277029	-3.87443080353661	0.000106874204774401	0.00316230201951157
Vcl	259.160985085159	1.23631860928286	0.319647467681254	3.86775662028924	0.00010984121105182	0.00322176955204935
Espn	110.658174077631	-0.940157071614118	0.243446914859138	-3.86185658650925	0.00011252861909397	0.00328627505176163
Tmem30b	100.05313215229	0.740752799428554	0.192611888315844	3.84583114731667	0.00012014448187351	0.00349353166190728
Ift122	316.038654080562	-0.680244196213129	0.177174669647536	-3.8393986994099	0.000123336004452818	0.00355159433979777
Sdc4	444.412562685892	0.655882551747902	0.17083402923264	3.83929685844222	0.000123387170731966	0.00355159433979777
Runx3	162.466338099513	1.83264444845734	0.477567039261985	3.83746007950934	0.000124313435349491	0.0035685112582307
Cacnb3	56.0297191311776	1.68751842878955	0.441623059617615	3.8211737182626	0.000132818050689833	0.00377242492919245
Fcrls	63.8905828837933	2.30525673398235	0.604011440472063	3.81657793133966	0.000135315349309776	0.00382720703310403
Tanc1	214.674508650399	0.830016942155615	0.217513753247447	3.81592855515382	0.000135671759377768	0.00382924296960774
Nrm	314.01080577297	-0.614014816672477	0.161105037533968	-3.81127012582096	0.000138254586404565	0.0038939780267043
Slc22a15	58.6820210481884	-1.00537322661699	0.264597490298354	-3.79963251156824	0.000144910811972747	0.00404758145557902
Trem2	1843.38644596581	0.632906358324666	0.166640718068557	3.79802947119013	0.000145850985305947	0.00406540748483223
Rnf144b	349.995014019943	0.7016023775913	0.184828927560439	3.79595546461132	0.000147075901847434	0.00409108030283472
Gpr68	108.203377454365	1.20244454896912	0.31732300488902	3.78933934963101	0.000151048456974637	0.0041586204013283
F10	8753.92263279431	-0.629028303570948	0.166210103980538	-3.78453709194842	0.000153994940280235	0.00423108955304653
Thra	302.840219087566	-0.656408213838601	0.173508658648765	-3.78314384394713	0.00015485985736961	0.0042461879017659
Nckap5l	118.656678850671	0.779653606420516	0.206866826348944	3.76886724749861	0.00016399007163481	0.00446922739761021
Lrrc27	107.677113763609	0.99723968331391	0.264980756777673	3.76344190212509	0.000167590675297478	0.00455812780107059
Slc11a1	1558.86956085091	0.976182375142568	0.259684917128311	3.7591030928463	0.000170523566776549	0.00460995738857969
Adam23	61.4444951707174	1.93694937946275	0.517595801323866	3.74220458224077	0.000182412913704093	0.00490184642155329
Kazald1	1105.45440603564	-0.788251837048479	0.211704545234688	-3.72335811767598	0.000196590359314288	0.00523062452064872
C2	92.7665388066594	1.12626802281448	0.302864980031965	3.71871327842396	0.000200240183164	0.00529926799803601
Ubb	6547.56285626775	0.772307958761065	0.209265712197448	3.69056139513372	0.000223759672546803	0.00587227382358209
2410004P03Rik	86.4641378540168	0.990186397590917	0.268492030175037	3.68795452492719	0.000226064038805122	0.00590541583502049
Peak1	55.8312696220208	1.8090784842277	0.491120884252436	3.68357066912641	0.00022998948372365	0.00596598924734393
Ceacam1	186.15911636512	0.876863634269571	0.238515850714452	3.67633275374785	0.000236610853328814	0.00607918305031646
Bid	134.984691051546	0.811049006717965	0.220667890963261	3.67542827901952	0.000237450742489838	0.00608914161169655
Rasa4	450.605492846241	1.05127652507151	0.286246006716616	3.67263298143502	0.000240064152878706	0.00613279637610249
Ptpn18	157.120629133567	-1.07221875830468	0.292096250183017	-3.67077207472833	0.000241818908930768	0.00615426837605847
Phldb1	2016.07098361272	-0.619709014112208	0.169057446848143	-3.66567120032794	0.000246690713492506	0.006254608428907
Rnf128	605.124006997047	0.664834912193506	0.181401899586566	3.66498318765534	0.000247354831402713	0.00625965807363671
Aig1	492.485366659627	0.606561012735247	0.166040934395792	3.65308118111035	0.000259112266171217	0.00651535399267664
Tef	223.816598987709	1.00645063095069	0.275528411474219	3.6528016314748	0.000259394617847038	0.00651535399267664
Phyhd1	53.3686904040814	0.966384670960522	0.265166472138749	3.64444517878135	0.000267969243976785	0.00670570619267557
Capn15	2098.87028898631	0.680923089002299	0.186883124640225	3.64357718393872	0.000268874974059611	0.00670931174487606
Akap1	96.9818745116317	0.808787094795778	0.221989808561717	3.64335236845308	0.000269110030619704	0.00670931174487606
Ccr5	220.473219707756	0.937650086086765	0.257635076084969	3.63945042086399	0.000273220533825548	0.00678665691308737
H2-M2	198.39339990048	1.1784065379272	0.324001483930456	3.63704055806158	0.00027578851892646	0.00683782841677151
AB124611	169.618353621339	0.757350991482357	0.208749095802735	3.62804441652789	0.00028557613925974	0.00704159626896315
Oas1a	497.613770325776	0.664019534752117	0.183397059394405	3.6206662033992	0.000293845417517396	0.00721905265700128
Pttg1	700.128602867928	-1.44411126129949	0.399598054004575	-3.61390964452234	0.00030161420941312	0.00738296745696152
Mr1	815.703451410795	0.610948979482146	0.1696359635405	3.60152980966377	0.000316350139980823	0.00766588281732767
Foxo3	520.607936135875	0.6079308245436	0.168807119149034	3.60133404093507	0.000316588490413295	0.00766588281732767
Fancc	220.916246341937	-0.630408880199156	0.175103647912177	-3.60020415174523	0.000317967430410538	0.00767167655128507
Kif20b	137.379797891651	0.821676425600833	0.228689038470274	3.59298561530152	0.000326910641306754	0.00787334161701757
Enkur	62.4660007680292	-1.00535874522274	0.280428968392097	-3.58507450563041	0.000336981989505892	0.00807257744611713
Abca1	6712.27477913563	1.21725695974671	0.340577141586097	3.57410058137735	0.000351433828147446	0.00837407721831694
Sclt1	156.336656422265	-0.686331535938188	0.192346772145528	-3.56819887478494	0.000359443640665879	0.00851970023641676
Mgl2	105.646729284419	1.54350570234486	0.433776114739158	3.55830035333553	0.000373262346497545	0.00883168887679516
Adgb	242.994655717056	0.840456740815615	0.236809524091162	3.54908335735717	0.000386574685576436	0.00907457425687998
Ahnak2	1941.51804884719	1.01063066108619	0.285672791090936	3.53772110121781	0.000403596120092378	0.00944976446052814
Mlkl	357.509803453606	0.751764709144714	0.213171446667123	3.52657319213408	0.000420974789732659	0.00983955485099095
Ear2	22519.8434404064	-0.749874692300304	0.212985954298304	-3.52077062908122	0.00043029465153957	0.0100225897814485
Il12b	62.4906702634322	1.87197046695008	0.533368514678155	3.50971310723068	0.000448590423533152	0.0104306958066094
Fgd3	345.78573090251	0.993659785656444	0.283418875416686	3.50597603704254	0.000454936175870827	0.0105600098892223
Ramp3	85.4122345887776	1.29324973344732	0.371731991023308	3.47898422701594	0.000503318210374705	0.0115045383128602
Sardh	55.2076344037669	-1.02957087929047	0.296013569233467	-3.47812055358328	0.000504942775804542	0.0115221094756891
Bco2	133.789915729151	0.672271334251871	0.193379133205785	3.47644196717166	0.00050811418098474	0.0115685074684075
Chst15	394.03153258234	-0.682525611225779	0.196517341535076	-3.47310627089853	0.00051447160271252	0.0116604902143412
Ppm1j	386.175430316718	-0.616432321014251	0.177710898540287	-3.46873672958502	0.000522911606230603	0.0118120116689306
Cdc45	290.603351545339	-0.623163973677113	0.179726447328367	-3.4672914473103	0.000525731526681253	0.011855818331172
Gng2	573.716776743257	-0.714125962272459	0.206265207009136	-3.46217363862451	0.000535831335501156	0.0120432341733757
Cipc	332.993639228469	0.71610627603937	0.20696851378907	3.45997689662681	0.00054022173613027	0.0120814040423951
Clec9a	149.212770312488	1.354249988215	0.392090997657776	3.45391757603426	0.000552506211023718	0.0123152170844575
Magi3	68.9409339315452	-0.929930341366141	0.269567387472815	-3.44971381769956	0.00056118112255288	0.0124879032279825
Tbc1d16	267.297433810427	1.3616828964801	0.395017573772216	3.44714510667645	0.0005665442016501	0.0125864432125665
Pkmyt1	476.444807131381	-0.789199691234025	0.229018598348144	-3.44600699212348	0.00056893563825106	0.012615809168495
Blnk	55.1330826219575	1.71413958010407	0.500168927331587	3.42712129129862	0.000610016529625082	0.013391200882894
Ccdc122	60.139402274811	0.995932759177303	0.290694123132103	3.42605054566139	0.000612426402926528	0.013391200882894
Npr1	51.1134311657335	1.23536751703545	0.360589781902781	3.42596373784247	0.000612622164637522	0.013391200882894
Lhpp	80.3520687051119	-0.697084266226741	0.203496940364169	-3.42552701273675	0.000613607914143869	0.013391200882894
Slc43a2	3448.64390591997	0.637011764832672	0.18611674322422	3.42264620472778	0.000620147369585354	0.0134445153570493
Dusp2	2151.98555904088	-1.0796679544538	0.315750372854605	-3.41937190665159	0.000627658761170829	0.0135419389449405
Ces2c	331.362807267205	0.84689659572534	0.247819761853927	3.41738927271074	0.000632248067941481	0.0136191291819138
Aldh1l1	163.935728733964	-0.810580414371583	0.237854129937235	-3.40788875343674	0.000654675792672923	0.0139460446151196
Cd14	14862.5014977691	-0.735943359314582	0.216944387448958	-3.39231343096042	0.000693051119408757	0.0146017953374023
Rgl1	3169.99364632259	0.653704454311995	0.192903358317411	3.38876658246853	0.000702077469790307	0.014699951750835
Tbkbp1	602.270614965033	0.602080656748541	0.177757450841185	3.38709097086716	0.000706379610283742	0.0147622399976492
Trp53inp1	325.66809168128	0.866626249136623	0.25639581985691	3.3800326761188	0.000724772125384965	0.014988643815757
Ptk2	62.0910257325456	0.840993239761479	0.248898808693282	3.3788560265784	0.000727881163817863	0.0149992283782277
Hhex	117.885003350272	0.632205866815426	0.187122061039053	3.37857472980422	0.000728626261558412	0.0149992283782277
Tpbg	62.1588313030539	-1.03811132009963	0.307757676968258	-3.37314516513816	0.000743147618566789	0.0152168177305327
Lzts2	104.071927282199	0.725645291605119	0.215137697418597	3.37293417337835	0.000743717304218264	0.0152168177305327
Mir703	51.8962909200723	-1.69000499812066	0.501926648357152	-3.36703580822455	0.000759808217825324	0.0155224552907168
Fos	989.596847218668	0.705349467418268	0.210214807772958	3.35537479443445	0.000792575248720614	0.0160207217188083
Igflr1	726.432441508909	-0.867914949536673	0.259200979463633	-3.34842465230131	0.000812723767156526	0.0163553065429422
Tnfsf18	52.8949561747801	0.892860536189411	0.266779911620156	3.34680572748924	0.000817484794834996	0.0164020831488279
AW112010	630.54889336106	-0.985950725975574	0.294709082443312	-3.34550505807782	0.000821328611332428	0.0164399329649602
Uhrf1bp1	391.535268011251	0.632766392883183	0.18930801107092	3.34252306230258	0.000830204562303258	0.0165585837367241
LOC102639044	67.8327348793385	-0.724849239697882	0.217488193905555	-3.33282109102736	0.000859702057131435	0.0169958425773282
Ptpn22	90.6876216484178	1.11875704586903	0.336208904450331	3.32756518658566	0.00087608489752608	0.0172437587359556
Coro2b	751.977428628183	0.679561835593674	0.204318118021762	3.32599889903691	0.000881022766102575	0.0173156343066262
Dppa3	50.8794103780076	-1.40331804449952	0.422586564976013	-3.32078244034847	0.000897654811883368	0.0175958136589916
Snx30	509.711330777879	0.722388582347553	0.217782885143342	3.31701263794024	0.000909855007765025	0.0176279264429114
9330133O14Rik	170.687736169594	-0.653345180833995	0.196968516461304	-3.31700310573416	0.000909886050645623	0.0176279264429114
Ppfia3	572.049113156946	-0.750983842130922	0.22644505838013	-3.31640640561145	0.000911831237920551	0.0176300926591789
Rps15a-ps6	101.404829156273	-1.29991502495084	0.392672528979079	-3.31043026699762	0.000931526594129623	0.0179672529180045
Acot4	82.5757224049354	0.683438771682266	0.206821952687368	3.3044788660097	0.000951531497096681	0.0182158611609214
Traf4	82.7586212908354	0.751638818279758	0.227597292349963	3.3024945530723	0.000958289490820583	0.0182999310849894
Map3k14	239.21461077904	0.945813695059986	0.287466600833646	3.29016898769161	0.00100127230634062	0.0189327655340783
Hopx	166.005302387731	0.959983542753179	0.292360303545146	3.28356323041284	0.00102503647493401	0.019273835282174
Exoc4	1470.79353981286	0.833519334322492	0.254924119044073	3.26967623718015	0.00107670642531107	0.0200216831546449
Ifi27l2a	180.530979272273	1.0992221574137	0.336303930630278	3.26853794231192	0.00108104681997462	0.0200746666721632
2810417H13Rik	623.85084088323	-0.683048237096719	0.209068790783917	-3.26709804239832	0.00108656043864509	0.0200939054745588
H2-Eb1	4850.28309744139	1.20589929929893	0.370210400388123	3.2573350128324	0.00112463615228687	0.0206664599963309
Grasp	233.090445754576	1.36543579194314	0.419206195841216	3.25719372826333	0.00112519610616583	0.0206664599963309
Ptgir	2604.59381851553	0.623911972980692	0.19163823044939	3.25567592394077	0.00113122790768684	0.0207207092805277
Mrpl55	248.294736630427	-0.950123827130924	0.291998947347037	-3.25386045313963	0.00113848190080306	0.0207969902720647
Il6ra	1124.02169273845	-0.643621675661407	0.19802233723448	-3.25024784905598	0.00115304469448079	0.0210344725227572
Tnfsf14	94.7650254198653	-1.02307125011063	0.315119491514924	-3.24661367404553	0.00116786799207237	0.0212186326278952
Map1b	119.182913657873	0.840193860894007	0.259041495582416	3.24347208930738	0.00118082379201391	0.0213647957673467
Vwf	3637.30053469788	0.910070526208997	0.280820192534829	3.24075885709724	0.00119211981928144	0.0214852866492451
Prickle1	184.890553104064	0.738818608373732	0.228205281544774	3.2375175691487	0.00120574515071131	0.0216439292853685
Ptrh1	190.407972421925	0.652687248196107	0.201640066463528	3.23689264561001	0.00120838861332044	0.0216624978710161
Sh3d21	117.55489652554	-0.631040510139456	0.195280452073869	-3.23145764687574	0.00123160574449623	0.0219326827224243
Zmynd15	85.148784498199	1.47789061312865	0.457540821416803	3.23007378566196	0.00123758274405383	0.0220100085643286
Dut	330.697274221023	-0.726497600853009	0.224981915057958	-3.22913777610016	0.00124164061295118	0.0220261159229338
Rnf157	421.365630992886	0.641272288270482	0.198862036517995	3.22470944931943	0.00126100577008579	0.0222502236994298
Zfp282	145.242917691084	0.693144509731187	0.215144456185699	3.22176328416713	0.0012740434726915	0.0223922288157254
Il1f9	199.450090946468	0.843825685576735	0.262019694236577	3.22046664482727	0.00127982084851581	0.0224644433944829
Zfp28	92.3551059152481	0.809055555055404	0.251404712050706	3.21813998017756	0.00129024833124389	0.0225299783184649
Ak8	717.787366533973	-0.601535246412751	0.187588951106988	-3.20666671924445	0.00134282469143107	0.0232370807464479
Fgf11	98.2180584948538	-0.885448678175203	0.276207182257353	-3.20574096205143	0.00134715201585265	0.0232521892172106
Caprin2	62.1375106908886	-0.78312710148483	0.244416137449388	-3.20407281473792	0.00135498203172546	0.0233275231369819
Sema4b	329.353619612774	0.762188707533387	0.238278771550195	3.19872686339088	0.00138035879673669	0.0237145620748999
Flnb	118.254973088586	1.35621223803108	0.427489640634923	3.17250316526216	0.0015113091187101	0.0257880287264817
Gpr141	216.134082372624	-1.21174332977954	0.382724549987743	-3.16609773221588	0.00154498875077576	0.0263293462679671
Znf41-ps	172.119610902978	-0.616508046270172	0.194869037182713	-3.16370448165207	0.00155774879929372	0.0264797627334486
Gal	975.635072457449	-1.11788849436789	0.354521139716954	-3.15323508003049	0.00161471716420881	0.027275956313354
Zfp36l2	2810.96756953987	0.756362971523221	0.239944626285499	3.15223967809664	0.00162023220547362	0.0273348197773075
Cd300lb	331.529953730326	0.646088670864923	0.205991326723778	3.1364848274961	0.00170986283775913	0.0284547384236727
Olfr111	55.4520817934105	1.46699467262089	0.471032281977159	3.11442491046086	0.00184303861575151	0.0301567329455081
Gm35154	60.7990320307984	-1.12958566025216	0.363330603407469	-3.10897471795227	0.00187737782185991	0.030673710698665
Sbk2	117.229569628733	0.802529443610345	0.259809666908005	3.0889129460087	0.00200890294331246	0.0324680195988184
Fstl1	134.523736185369	1.36951484296478	0.444050348634367	3.08414315443414	0.00204139341656527	0.0329535726225638
Nckap1	167.477072944046	0.742133664535214	0.240826541605493	3.0816107709213	0.00205883857182179	0.0331160617591836
Gatsl3	117.512165541391	-0.644938301375718	0.209819200441614	-3.0737811411839	0.00211364429296656	0.0337957162900342
Siva1	229.02193441399	-1.07503389598554	0.350667321826921	-3.06568028747242	0.00217175402074089	0.0344962928249294
Ifitm10	286.1085138197	-0.723155266466545	0.235900303159993	-3.06551223877014	0.00217297484013141	0.0344962928249294
Rnmtl1	108.330785385062	-0.808538127730564	0.264341515052619	-3.05868765097158	0.00222308802222123	0.0350461756945719
Ckb	81.317657908023	0.718086955392379	0.235010546042388	3.05555204855726	0.00224646607743099	0.0352907500588722
Nectin1	147.222688478558	1.25430784940801	0.411531131340568	3.047905137388	0.00230442660824357	0.0360330957337784
2310040G24Rik	52.9875081503227	-1.14652978016593	0.37739481891871	-3.03801144766879	0.00238144907688696	0.0370652588695135
Stk39	79.5512063353164	-0.686640943422641	0.226119090843203	-3.03663410666539	0.00239235662003156	0.0371920290709987
Gm32401	84.0082290971454	-0.70124295043819	0.231687434293024	-3.02667666279778	0.00247258288686986	0.0382185802593902
Ang	204.612441588412	-0.946893881709836	0.313290726263504	-3.02241273785238	0.00250768371983352	0.0386280845767949
Adam33	141.979275011887	0.698343105201789	0.231286424813795	3.01938648480564	0.00253287190475537	0.0389270028010519
Il1b	54644.3169555055	-0.776141214306426	0.257151119555514	-3.01822996395267	0.00254255884938355	0.0390313224506849
Cxcr4	924.945638558563	0.668791053923327	0.222043381499235	3.01198373672593	0.00259546502415407	0.0396176254197123
Ctdspl	90.9677565748674	-0.61641576002546	0.206288033611291	-2.98813144531192	0.00280688806931372	0.0422801388463728
Gm39785	54.0394659026964	-0.741331595085437	0.248098280467144	-2.98805615939613	0.00280757959805818	0.0422801388463728
Sertad1	3943.33330963298	-1.10862042011028	0.371253736622401	-2.9861528942343	0.00282511355351108	0.0424492229586157
Bard1	87.0669412715668	-0.676487322597612	0.226914115735415	-2.98124830359344	0.00287075922791705	0.0430869916225722
Zc3h12c	3472.17048559325	-0.884107770655559	0.296756822250908	-2.9792331780263	0.00288970781432734	0.0433230916528831
Src	109.792511842945	1.05803262133078	0.355635072420709	2.97505140347674	0.00292939455865864	0.0437233247707552
Tnfaip8l1	81.9433530216137	-0.910531909939656	0.306724606371488	-2.96856493096895	0.00299193882829319	0.0443099153792855
Timeless	199.645680152926	0.639835501519826	0.215542301773264	2.96849155017789	0.00299265330198039	0.0443099153792855
H2-T24	419.978852807782	0.828361995301213	0.279109916106778	2.9678701740726	0.0029987095865277	0.0443157268533726
Gm33974	112.775683971931	-0.979813461213313	0.330508886139922	-2.96456011412204	0.00303116014480136	0.0445994634201757
Tnfrsf13b	151.041500867322	0.647241776602617	0.218511262554199	2.9620522486436	0.00305595921566987	0.0448174062315506
LOC108167810	67.8240891087579	-0.804780420571931	0.272105605068557	-2.95760324514141	0.00310040900934037	0.045370441839945
Zfp949	66.9342430757111	0.72555101238978	0.245431538989277	2.9562256561553	0.00311429149281936	0.0454254673540922
Cyp2r1	57.7617646925161	-0.781881225192335	0.264651243889264	-2.95438333748959	0.00313294581008953	0.0455495134354593
Zfp568	937.480086889899	0.885829526774252	0.300749222713899	2.9454091976721	0.00322527800276752	0.0466400835137047
Tln2	77.9421152798631	1.18627501932383	0.403626483408227	2.9390415844543	0.00329228897992577	0.0474054401462467
Fchsd1	128.922654747051	0.765626080513	0.260870523968666	2.93488918895629	0.00333666822734576	0.0478397916344578
Lrg1	137.140077124184	1.1756885044076	0.402405283597113	2.92165275241441	0.00348179492736253	0.0493663418870994
Coil	87.238438017405	-0.694156270692067	0.23764735894759	-2.92095091553344	0.00348964802151065	0.0493663418870994
