# Supplementary material for: Neonatal imprinting of alveolar macrophages via neutrophil-derived 12-HETE
Source: Nature. 2023 Jan 4;614(7948):530–8. doi: 10.1038/s41586-022-05660-7 (PMC9945843; doi:10.1038/s41586-022-05660-7)
Supplement: Supplementary file 4 — List of primers used in this study. [file 41586_2022_5660_MOESM4_ESM.xlsx]

## Sheet: Sheet1
			List of primers used in this study
			Gene	Forward primer	Reverse primer
			GAPDH	5’-GGTCCTCAGTGTAGCCCAAG-3’	5’-AATGTGTCCGTCGTGGATCT-3’
			Cdkn1a	5’-GACAAGAGGCCCAGTACTTC-3’	5’-GCTTGGAGTGATAGAAATCTGTC-3’
			Cdkn2a	5’-AGCCTTCGGCTGACTGGCTGG-3’	5’-CTGCCCATCATCATGACCTGGA-3’
			Ptgs1	5’-AGGAGATGGCTGCTGAGTTGG-3’	5’-CTCAGAGCTCAGTGGAGCGTC-3’
			Ptgs2	5’-ACACACTCTATCACTGGCACC-3’	5’-AGCAGGCAGGGTACAGTTCC-3’
			Ptger1	5’-GCAGCACTGGCCCTCTTG-3’	5’-TGTGCCATTATCGCCTGTTG-3’
			Ptger2	5’-GCCTTTCACAATCTTTGCCTACAT-3’	5’-GACCGGTGGCCTAAGTATGG-3’
			Ptger3	5’-GCTGTCCGTCTGTTGGTC-3’	5’-CCTTCTCCTTTCCCATCTG -3’
			Ptger4	5’-TGGCTGTCACTGACCTTCTG-3’	5’-TGCATAGATGGCGAAGAGTG-3’
			Ptges	5’-GGATGCGCTGAAACGTGGA-3’	5’-CAGGAATGAGTACACGAAGCC-3’
			Ptges2	5'-ATTTTGCTGCGTCACCAGCCGCC-3'	5'-TCGGCCTCGATGCCCAGAATGCAC-3'
			Ptges3	5'-TTTGGGGCTGTGGAGGCTGCCAT-3'	5'-ACCCACGGCTGTCACCCACTTGT-3'
			Pcna	5'-CAAGTGGAGAGCTTGGCAATGG-3'	5'-GCAAACGTTAGGTGAACAGGCTC-3'
			Cdk1	5'-CAGAGATTGACCAGCTCTT-3'	5'-GAAAGGTGTTCTTGTAGTCC-3'
			Pttg1	5'-TCAAGGTCGGCTGTTTTGGT-3'	5'-AGTTGCCGAAAAGCCTATGAAG-3'
