# Supplementary material for: Neonatal imprinting of alveolar macrophages via neutrophil-derived 12-HETE
Source: Nature. 2023 Jan 4;614(7948):530–8. doi: 10.1038/s41586-022-05660-7 (PMC9945843; doi:10.1038/s41586-022-05660-7)
Supplement: Supplementary file 6 — Source Data Fig. 1 [file 41586_2022_5660_MOESM6_ESM.xlsx]

## Sheet: 1a
	AM # in lungs
	WT	Alox15-/-
	106000	10600
	120000	10600
	83500	10300
	52500	50000
	44900	44895
	149330	21675
	124320

## Sheet: 1b
		AM # in BAL
		WT	Alox15-/-
		114240	41470
		93262.5	59450
		148070	25935
		169000	58900
		173000	41600
		90200	45600
		105000	87500
		157500	47500
		160000	42500

## Sheet: 1c
AM # in lungs of BM chimera
		WT	Alox15-/-	WT→WT	WT→Alox15-/-	Alox15-/-→WT	Alox15-/-→Alox15-/-	Csf2rb-/-→WT
		50200	19600	99000	93200	70200	81200	1170
		55600	29000	60700	80500	93200	102000	15600
		73300	19300	106000	75900	107000	126000	24200
		105000	22400	150000	58700	49600	87900	24500
		97500	19800	50200	107000	121000	134000	21800
				124000	166000	114000	102000
				118000	124000	71100	120000
				138000	123000	118000	95300
					121000	61600	95000
					141000	127000
					154000	131000

## Sheet: 1e
	Fetal monocytes # in lungs
			WT								Alox15-/-
		PND0	30100	56780	120000	66895	83600	48720			59400	30765	97305	49140	88270	46500
		PND1	84000	213000	258375	217500	73840	173400	120000	142820	249200	57960	42395	65612.5	177800	163440	144600	181600

## Sheet: 1f
	Pre-AM # in lungs
			WT								Alox15-/-
		PND0	64600	91120	168000	90100	169950	61880			80460	58590	128700	78750	110500	79625
		PND1	72075	193500	173875	176812	49192	101320	100800	123580	178350	149520	104615	130500	97300	164160	110400	160800

## Sheet: 1g
	AM # in lungs
		WT								Alox15-/-
	PND0	4400	7310	8400	12155	13475	4060			3105	3465	5265	3360	3770	3375
	PND1	5100	19950	19825	15375	5252	13940	19980	16946	63857.5	23520	18452.5	33422.5	18480	41472	23460	47840
	PND3	190950	229100	227200	140000	258300	130180	188100	168000	214500	262800	198400	166400	176400	122875	180840	178200

## Sheet: 1i
	Heat map and violin plots of significantly up- and down-regulated transcripts related to cell cycle pathway
	Left		Tgfb2	Wee2	Pttg1	Pkmyt1	Cdkn2d	Anapc11	Cdk1	Cdc45	Rbx1	Orc6	Chek1	Mcm7	Cdc6	Mcm4	Cdkn2c	Anapc13	Cdk6	Gadd45a	Pcna	Ccne2	Gadd45b	Cdc14a	Cdkn1a	Cdkn2b	Smad3	Tgfb3	Ccnd1	Cdkn2a
		WT1	1.74771	1.15447	0.119654	0.605367	0.286708	-0.32979	0.348053	0.714828	-0.43437	0.049415	1.00506	1.38567	1.68455	0.854086	0.386196	-0.5227	1.32182	-0.21684	0.166166	1.90721	0.052009	0.143587	-1.48743	-1.30756	-0.13277	-0.72309	-0.7336	-0.92732
		WT2	0.386316	1.28301	1.91679	1.56059	2.07344	2.12006	1.95182	1.72418	2.11702	2.12006	1.64238	0.912762	1.17266	1.48879	1.04156	2.10903	0.216325	1.80118	2.11341	0.716441	1.70029	-2.06252	-0.65426	-0.85042	-1.91444	-0.29464	-1.49225	-0.82571
		WT3	0.591539	-1.14781	0.383234	0.497265	-0.14751	-0.25301	-0.17524	0.376589	-0.38002	0.061342	-0.14268	0.851523	-0.3109	0.678996	1.41198	-0.29467	1.25428	0.56088	-0.00231	-0.49008	0.980165	-0.27851	-0.93285	-0.95748	-0.30808	-1.7112	-0.89375	-1.37975
		KO1	-1.31289	-1.14781	-0.22561	-0.03538	-0.2784	0.064561	-0.171	-0.89584	0.03276	-0.15097	-1.08625	-0.61483	-0.60516	-0.28765	-0.49	0.056783	-0.40929	0.413432	-0.45591	-0.9374	-0.32405	0.372127	0.900118	1.0274	1.18527	1.32652	0.806478	0.938011
		KO2	-0.61108	-0.34445	-0.15591	-0.22406	-0.35319	0.024429	0.047214	-0.34284	0.180544	-0.64	-0.66137	-0.86659	-0.47335	-0.83116	-0.44369	0.153014	-1.4117	-0.69098	-0.27771	-0.39872	-0.54809	0.197224	0.85846	0.986617	0.081623	0.64301	0.731925	0.854253
		KO3	-0.28256	0.452697	-1.09804	-1.27363	-0.52148	-0.86547	-0.94852	-1.11328	-0.72315	-0.59706	-0.80759	-0.81556	-0.62662	-1.01719	-0.44369	-0.8888	-0.50171	-0.90493	-0.89331	-0.75469	-0.86014	0.544697	0.853252	0.636543	0.213638	0.361349	0.791291	0.822672
		KO4	-0.51903	-0.25012	-0.94011	-1.13015	-1.05957	-0.76078	-1.05233	-0.46364	-0.79279	-0.84277	0.05045	-0.85298	-0.84118	-0.88587	-1.46236	-0.61266	-0.46972	-0.96275	-0.65031	-0.04275	-1.00017	1.0834	0.462705	0.464905	0.874767	0.398048	0.789911	0.517848
	Right	WT	Alox15-/-
		0.908522	-0.68139
		0.429892	-0.32242
		0.80656	-0.60492
		0.88774	-0.66581
		0.737546	-0.55316
		0.51242	-0.38431
		0.708211	-0.53116
		0.938532	-0.7039
		0.434211	-0.32566
		0.743605	-0.5577
		0.834919	-0.62619
		1.04998	-0.78749
		0.848769	-0.63658
		1.00729	-0.75547
		0.94658	-0.70993
		0.430552	-0.32291
		0.930809	-0.69811
		0.715074	-0.53631
		0.759086	-0.56931
		0.71119	-0.53339
		0.91082	-0.68311
		-0.73248	0.549361
		-1.02484	0.768634
		-1.03849	0.778867
		-0.7851	0.588823
		-0.90964	0.682231
		-1.03987	0.779901
		-1.04426	0.783196
