# Supplementary material for: Neonatal imprinting of alveolar macrophages via neutrophil-derived 12-HETE
Source: Nature. 2023 Jan 4;614(7948):530–8. doi: 10.1038/s41586-022-05660-7 (PMC9945843; doi:10.1038/s41586-022-05660-7)
Supplement: Supplementary file 7 — Source Data Fig. 2 [file 41586_2022_5660_MOESM7_ESM.xlsx]

## Sheet: 2a
	%BrdU+ AM in. lungs
	WT	Alox15-/-
	7.26	4.2
	11.8	2.4
	4.04	1.52
	7.24	5.27
	9.43	3.16

## Sheet: 2b
	Mik67 expression by bulk RNA-Seq
	WT	Alox15-/-
	1.12362	-0.65966
	0.587789	-1.02699
	1.38063	-0.76756
		-0.63784

## Sheet: 2c
	%Ki67+ AM in lungs
	WT	Alox15-/-
	6.21	1.39
	3.44	1.38
	4.53	1.46
	4.37	1.35
	4.58	0.41
	5.12	0.54
	5.61	0.28
	5.06	0.13
	19.9	0
	15	0.53
	9.32	0.31

## Sheet: 2e
		%Ki67+ AM in before and after adoptive transfers
			WT CD45.1					Alox15-/- CD45.2
		Before Transfer	7.12	5.89	2.86	3.95		0.16	0	0.38	0.46	0.58
		2 weeks	9.07	8.28	5.12	7.28	4.08	1.25	0.39	0.4	0.39	0.11
		8 weeks	9.24	5.29	4.94	6.21	9.45	0.14	0.19	0.23	0.36	0.3

## Sheet: 2f
		Growth of AM with GM-CSF (%)
			WT				Alox15-/-
		Uns.	100	100	100	100	100	100	100	100
		GM-CSF	178.866	170.333	223.037	148.045	87.4372	90.9548	114.163	89.3773

## Sheet: 2g
	%BrdU+ AM per FOV
		WT					Alox15-/-
	Uns.	0	0	0			0	0	0
	GM-CSF	75	40	62.5	34.2105	48.718	8	6	11.7647	7.69231	5.12821

## Sheet: 2h
	%Ki67+ AM per FOV
		WT												Alox15-/-
	Uns.	0	33.3333	0	0	0								0	0	0	0	0
	GM-CSF	60.8696	77.2727	76.6667	21.2121	73.913	91.6667	55.5556	45.4545	38.7755	15.1515	30.9524	61.2903	0	0	0	0	0	0	0	12.5	0	0

## Sheet: 2i
		%Ki67+ AM in PND3 lungs
		WT	Alox15-/-
		6.3	1.49
		17.2	0.41
		3.92	0.46
		9.04	0.4
		9.92	0.2
		9.85	1.95
		15.4	0.87
		8.92	0.58
		11.7	0.55
		6.44	1.19
		9.57	0.67
		3.47	1.7
