# Supplementary material for: Neonatal imprinting of alveolar macrophages via neutrophil-derived 12-HETE
Source: Nature. 2023 Jan 4;614(7948):530–8. doi: 10.1038/s41586-022-05660-7 (PMC9945843; doi:10.1038/s41586-022-05660-7)
Supplement: Supplementary file 8 — Source Data Fig. 3 [file 41586_2022_5660_MOESM8_ESM.xlsx]

## Sheet: 3b
	Heatmap of selected mRNA transcripts of cell cycle inhibitors
		WT1	WT2	WT3	KO1	KO2	KO3	KO4
	Cdkn1a	-1.48743	-0.65426	-0.93285	0.900118	0.85846	0.853252	0.462705
	Cdkn1b	1.63992	-0.48846	0.974802	0.25549	-1.05997	-0.48846	-0.83333
	Cdkn1c	-0.8282	0.760518	0.19122	-1.39553	1.14465	-0.78289	0.910229
	Cdkn2a	-0.92732	-0.82571	-1.37975	0.938011	0.854253	0.822672	0.517848
	Cdkn2b	-1.30756	-0.85042	-0.95748	1.0274	0.986617	0.636543	0.464905
	Cdkn2c	0.386196	1.04156	1.41198	-0.49	-0.44369	-0.44369	-1.46236
	Cdkn2d	0.286708	2.07344	-0.14751	-0.2784	-0.35319	-0.52148	-1.05957

## Sheet: 3c
		Expression of Cdkn1a and Cdkn2a in BAL AM by bulk RNA-Seq
		left	WT	Alox15-/-		right	WT	Alox15-/-
			-1.48743	0.900118			-0.92732	0.938011
			-0.65426	0.85846			-0.82571	0.854253
			-0.93285	0.853252			-1.37975	0.822672
				0.462705				0.517848

## Sheet: 3e
			OCR (pmol/min/norm. unit)
		left	Time	WT			Alox15-/-				right	WT	Alox15-/-
			1.35382	160.718	249.434	134.231	216.417	300.116	255.377			83.6076	147.226
			8.02491	139.392	244.748	124.355	194.326	285.373	246.582			152.637	223.001
			14.648	135.659	238.575	129.043	194.57	307.678	243.809			60.2728	165.397
			21.3781	82.3543	134.726	88.5219	96.4978	119.01	133.961
			28.0031	81.3093	135.163	93.9067	91.8926	124.743	132.334
			34.7361	135.99	309.765	152.126	260.842	483.585	477.093
			41.3511	139.519	271.187	152.004	259.898	425.639	463.109
			48.1274	58.5392	93.373	71.055	54.3593	71.5838	83.6405
			54.7933	64.7582	89.8566	66.8188	54.7311	77.8599	82.7447

## Sheet: 3f
	ECAR (mph/min/norm. unit)
	left	Time	WT			Alox15-/-				right	WT	Alox15-/-
		1.35382	46.1386	27.0437	25.9255	75.3924	58.6182	73.6738			56.2524	89.2634
		8.02491	53.2871	46.0431	36.523	95.9633	78.5016	88.6135			41.6835	75.7207
		14.648	69.3314	51.9635	35.8963	96.4346	90.0423	98.6753			32.7816	86.9875
		21.3781	96.963	90.0099	56.0535	162.049	190.475	147.308
		28.0031	59.3119	51.9786	51.1593	98.3266	123.994	138.97
		34.7361	93.2871	77.2909	60.9856	170.483	178.987	183.666
		41.3511	85.3345	80.933	66.7005	176.866	198.948	192.59
		48.1274	6.08796	48.3887	60.6483	56.613	141.622	162.984
		54.7933	3.98298	32.6716	52.3382	52.7629	125.917	158.268

## Sheet: 3h
			Expression of Cdkn1a and Cdkn2a in PND3 AM over GAPDH
				WT			Alox15-/-
			Cdkn1a	0.005981	0.004138	0.001534	0.020353	0.035597	0.01416
			Cdkn2a	1.26e-05	5.74e-05	4.12e-05	5.69e-05	1.92e-05	5.94e-05

## Sheet: 3k
			Heatmap of selected mRNA transcripts of prostanoids pathway
				WT1	WT2	WT3	KO1	KO2	KO3	KO4
			Ptgs1	-1.37216	-0.94673	-0.73963	0.562349	0.771051	1.23341	0.491712
			Ptgs2	-0.33533	0.108384	1.94074	-0.1859	-1.43888	-0.02956	-0.05945
			Ptges	-0.2688	0.650333	1.87103	-0.57036	-1.02	0.126662	-0.78886
			Ptges2	-0.62971	0.792746	-0.51393	-0.20793	1.92575	-0.79511	-0.57182
			Ptges3	0.46788	1.12657	1.46507	-0.81291	-0.71228	-0.8678	-0.66653
			Ptger1	1.07635	-0.40665	0.787906	1.21328	-1.07385	-0.52028	-1.07676
			Ptger2	0.598848	0.917534	-0.97006	0.794962	-0.44301	0.696905	-1.59518
			Ptger3	-0.68046	0.579496	-0.68046	-0.68046	1.94216	-0.68046	0.200187
			Ptger4	1.36984	0.753437	0.943099	-0.297	-0.83316	-0.89881	-1.03741

## Sheet: 3l
			Ptgs1 expression in BAL AM by bulk RNA-Seq
			WT	Alox15-/-
			-1.37216	0.562349
			-0.94673	0.771051
			-0.73963	1.23341
				0.491712

## Sheet: 3m
			PGE2 (pg/ml)
			WT	Alox15-/-
			143.349	376.887
			84.0949	416.525
			115.467	164.997
			29.7477	300.198

## Sheet: 3o
			Gene expression over GAPDH
				WT			Alox15-/-
			Ptgs1	0.006437	0.001603	0.005727	0.010157	0.013373	0.00963
			Ptgs2	0.000336	1.78e-05	0.000645	0.000388	0.000144	0.002556

## Sheet: 3p
			PGE2 (pg/ml)
			WT	Alox15-/-
			39.9467	103.531
			64.7258	105.785
			50.6064	81.4573

[truncated: 1 more sheets: 3r]
