# Supplementary material for: Neonatal imprinting of alveolar macrophages via neutrophil-derived 12-HETE
Source: Nature. 2023 Jan 4;614(7948):530–8. doi: 10.1038/s41586-022-05660-7 (PMC9945843; doi:10.1038/s41586-022-05660-7)
Supplement: Supplementary file 9 — Source Data Fig. 4 [file 41586_2022_5660_MOESM9_ESM.xlsx]

## Sheet: 4a
		Protein in BAL (µg/ml)
		WT Ctrl	No Trans.	AMWT	AMAlox15-/-
		272.75	634	451.5	479
		444	676.5	542.75	490.25
		414	1031.5	431.5	640.25
		394	577.75	500.25	465.25
		138	866.5	650.25	689
		468	944	515.25	591.5
			978	454	429
			843	481.5	505.25
			783	500.25	532.75
			948
			768

## Sheet: 4b
	CXCL1/KC (pg/ml)
	Hours post-LPS	WT				Alox15-/-
	0	28.0154	18.7496	0	0	45.8293	40.3394	18.8788	16.2737
	4	99.4983	107.31	270.02	120.54	258.09	327.23	318.42	142.56
	8	223.91	160.16	393.42	142.56	662.038	724.15	701.54	411.11
	24	553.437	865.3	860.72	678.97	1034.08	1171.85	985.04	948.06

## Sheet: 4c
	CXCL1/KC (pg/ml)
	Day post-LPS	WT											Alox15-/-
	0	0	0	0									0	0	0
	1	95.035	60.13	77.365	202.645	39.355	39.355	122.22	181.912	203.714	263.212	224.586	522.015	241.86	608.92	347.99	522.015	500.525	749.636	732.096	435.106	403.12
	3	40.76	19.89	33.87	23.5	66.818	80.25	90.25					114.412	237.794	176.842	170.536	86.71	148.15	372.75	357.75

## Sheet: 4e
			Protein in BAL (µg/ml)
			Days post-LPS	WT											Alox15-/-
			0	44	34	12									12	69	0
			1	307	287	147	287	277	177	357	347	212	147	222	467	217	347	367	607	617	602	307	297
			3	532.667	512.667	499.333	326	159.333	176	366					532.667	392.667	626	726	672.667	626	886

## Sheet: 4f
		BAL neutrophils #
		Days post-LPS	WT											Alox15-/-
		0	8	3710.67	0									90	730	0
		1	439370	369840	258780	476760	251100	81290	274750	242150	14280	50260	139800	240840	240680	255200	248430	74880	58740	19380	117040	225400	195500
		3	330615	315900	106590	74290	114480	117300	199500					853120	702960	1079840	758880	665280	472500	421005	630810

## Sheet: 4h
	Large clusters	WT	Alox15-/-		Medium clusters	WT	Alox15-/-		Small clusters	WT	Alox15-/-
	(area µm2)	3050	3361		(area µm2)	819	1019		(area µm2)	330	428
		3522	10900			2783	1988			347	103
		3453	13400			1003	1582			388	43
		3032	6559			1309	665			477	73.2
		3980	48100			869	986			369	60.1
			5576			734	590			427	381
			4510			691	900			493	162
			10800			618	743			374	359
			10900			1177	1245			446	408
			2976			637	640			449	336
			27300			2093	1056			318	260
			3173			958	1390			399	120
			17300			1358	1385			505	108
			7836			2030	541			462	440
			12800			1331	770			272	39
			5807			1411	1456			318	35
			11400			549	599				136
						967	762				265
						670	759				20.8
						1353					240
						1243	544				162
						1008	2192				369
						1437	534				173
						768	504				464
						687	1699				22.6
						1345	591				253
						534	1123				98.3
						700	778				294
						633	2351				333
						1860	595				123
						710	768				64.7
						1614	514				28.5
						741	1266				120
						1892	673				85
						2063	1595				96.5
						973	711				122
						1722	2152				57.5
						1664	684				212
						701	717				242
						1154	531				350
						533	880				92.4
						1992	1193				330
						892	758				135
						2326	1845				70.5
						561	591				448
						1622	693				122
						1177	647				507
						2757	621				512
							1144
						535	579				364
						901					230
						1179	629				142
						827	620				326
						522	757				314
						1285	595				184
						1103	542				20.2
						968	2398				40.5
						902	560				407
						1020	783				42
						773	638				186
						957	1332				125
						920	2124				311
						666	683				378
						508	849				56
						811	984				29.5
						1799	1004				167
						953	853				338
						637	1504				178
						620					44.6
						651					99.8
						641					61.9
						1305					143
						1132					274
						2062					45.2
						1604					198
						717					325
						1554					95.9
						1043					57.1
						785					80.6
						735					147
						593					28.6
						536					34.3
						1825					55.3
						754					27.3
						719					364
						589					371
						1376					257
						885					147
						1093					462
						550
						857					44.4
						572					91.7
						506					219
						517					42
						629					296
						1147					80.9
						990					50.1
						1303					322
						896					156
						721					157
						641					140
						830					458
						1327					451
						543					34.3
						1460					20.6
						585					270
											28.5
											71.1
											116
											359
											219
											362
											143
											207
											175
											52.1
											83.2
											49.3
											510
											25.9
											63.9
											79
											191
											193
											484
											107
											168
											390
											52.9
											31.8
											436
											36.7
											101
											136
											121
											143
											466
											182
											368
											179
											274
											124
											39.7
											278
											310
											169
											56.1
											85
											343
											34.7
											273
											31.8
											107
											472
											384
											410
											211
											58.8
											519
											219
											253
											244
											356

## Sheet: 4j
		PGE2 (pg/ml) by naïve or IAV infected AM in vitro
			WT			Alox15-/-
		Uninf.	6.73057	2.79333	4.36453	30.054	94.1542	226.866
		IAV	510.625	120.519	424.909	708.946	708.946	984.293

## Sheet: 4k
		PGE2 (pg/1x10^5 cells) by BAL AM (day 1 post-IAV)
		WT	Alox15-/-
		106.696	244.804
		164.617	269.188
		62.2411	442.804
		92.7494	401.851
		298.798

## Sheet: 4l
		PGE2 (ng/ml)
		Days post-IAV	WT									Alox15-/-
		0	0.838778	0.990899	0.430643	0.288669	0.760011	0.735095				0.758957	0.525988	0.71001	1.13223	0.838778
		1	0.159383	0.367472	0.452814	0.287727	0.745509	1.03625	1.23235	1.16991	1.00094	0.257905	0.702748	0.282053	0.275204	0.297527	0.70163	0.475065
		2	1.36676	1.62851	1.40411	1.48189	1.34846	0.724976	0.415655	1.99927	1.79267	2.19065	1.9404	2.19065	1.36676	0.882249	2.65482	1.5388	3.16103	2.48664
		3	1.20522	1.84976	3.56772	0.986833	1.20522	2.68138	1.69788	2.46121		3.45683	2.32457	5.79758	3.67108	3.00588	4.74705	3.18257

## Sheet: 4m
			IFN-beta (pg/ml)
			Days post-IAV	WT										Alox15-/-
			0	0	0	0								0	0	0
			1	0	0	0	0	0	0	0				0	0	0	0	0	0
			2	52.301	44.975	30.324	50.303	46.6405	122.833	49.5	66.1667	72.8333		25.662	0	22.998	28.992	0	0	0	0	17.8333	84.5
			3	76.625	66.625	55.375	79.125	81.625	71.625	57.046	90.185			85.375	66.625	107.875	79.125	111.625	49.565	61.753

[truncated: 5 more sheets: 4n, 4o, 4p, 4q, 4s]
