# Supplementary material for: Neonatal imprinting of alveolar macrophages via neutrophil-derived 12-HETE
Source: Nature. 2023 Jan 4;614(7948):530–8. doi: 10.1038/s41586-022-05660-7 (PMC9945843; doi:10.1038/s41586-022-05660-7)
Supplement: Supplementary file 10 — Source Data Fig. 5 [file 41586_2022_5660_MOESM10_ESM.xlsx]

## Sheet: 5a
			12(S)-HETE (ng/mg lung)
			PND1	PND3	Adults
			1.54418	0.444332	0.160837
			1.15222	0.987515	0.064673
			2.08153	0.967599	0.429018
			1.1337	0.446713	0.269315
			1.41284	0.657456	0.153201
			1.93861	0.659351	0.156292
			1.12584	0.508733	0.211789
			1.00315	0.770671	0.15822
			1.41248
			1.1287

## Sheet: 5b
			AM# in BAL
				Alox15-/-
			WT	Veh.	12-HETE
			40000	19000	97000
			89000	30000	57000
			47000	14000	42000
			50000	18000	40000
			41000	16000	49000

## Sheet: 5c
		%BrdU+ AM per FOV
	Left		WT												Alox15-/- Veh.												Alox15-/- 12-HETE
		Uns.	0	0	0	0	0								0	0	0	0	0								0	0	0	0	0
		GM-CSF	18.75	36.3636	19.2308	40	71.4286	66.6667	25	40	29.1667	47.0588	35.7143		0	0	0	0	0	0	0	0	0	0			36.3636	100	40	25	50	31.25	35.2941	50	33.3333	36.8421	31.0345	43.2432
		Cdkn1a expression over GAPDH
			Alox15-/-
	Right	WT	Veh.	12-HETE
		0.099592	0.190808	0.095193
		0.086873	0.193572	0.130703
		0.122159	0.25766	0.122447

## Sheet: 5d
		PGE2 (pg/ml)
			Alox15-/-
	Left	WT	Veh.	12-HETE
		2769.2	4444.35	1121.27
		1458.31	2798.47	2244.1
		1194.27	4684.22	226.846
		241.615	3453.29	1473.72
		pfu/lungs
			Alox15-/-
	Right	WT	Veh.	12-HETE
		90000	2650000	950000
		850000	5400000	1800000
		950000	5850000	500000
		250000	3650000	1900000

## Sheet: 5e
		ALOX15 dgMFI
	Left		CD45+				CD45-
		PND1	475.333	859.333	768.333	481.333	108.5	127.5	172.5	0
		PND3	5.75	188.75	0	34.75	49.75	1.75	57.75	56.75
		Adult	159.8	26.8	0	0	77.6	75.6	0	17.6
		%ALOX15+ cells
	Right	Neutrophils	Monocytes
		94.6	2.52
		93.3	1.79
		88	1.35
		84.6	5.51
		88.5	1.91
		90.8	2.69
		91.6	2.88
		89.9	3.41

## Sheet: 5f
			BAL AM# in neutrophils depleted pups
			Iso.	α-Ly6G
			84000	62000
			94000	58000
			106000	66000
			98000	56000
			130000	82000
			108000

## Sheet: 5g
		%BrdU+ AM per FOV
	Left		Iso.					α-Ly6G
		Uns.	0	0	0			0	0	0
		GM-CSF	70	61.5385	46.4286	75	55.5556	20	0	0	0	0
		Cdkn1a expression over GAPDH
	Right		Iso.			α-Ly6G
		Cdkn1a	0.024419	0.03254	0.034638	0.079252	0.052541	0.092621
		Cdkn2a	0.000451	0.000529	0.000388	0.000484	0.000371	0.000421

## Sheet: 5h
		PGE2 (pg/ml)
	Left	Iso.	α-Ly6G
		2974.13	4763.11
		3223.14	4295.3
		3336.15	4344.92
		2336.68	3963.45
		pfu/lungs
	Right	Iso.	α-Ly6G
		1800000	3700000
		665000	3800000
		725000	3600000
		1200000	3000000

## Sheet: 5j
		Numbers of macrophages and neutrophils per FOV
			PND1											Adult
		AM	53	40	35	22	37	13						23	19	27	33	25	20	30	34	41	63	37
		Neutro.	83	131	115	70	110	64						10	8	9	7	12	9	12	15	10	20	15

## Sheet: 5k
			Mean distance (µm)
			PND1	Adult
			3.11	17.01
			1.44	21.39
			1.08	16.41
			1.93	5.16
			1.51	10.26
			1.8	2.31
			1.49	16.29
			7.17	17.99
			8.35	20.65
			2.81	1.38
			2.4	1.28
			3.7	1.63
			1.43	1.38
			1.3	10.97
			1.23	16.33
			1.43	24.35
			1.25	15.39
			3.03	3.17
			2.99	10.89
			2.1	2.75
			4.88	1.23
			2.5	4.44
			1.49	5.58
			1.35	1.74
			1.4	6.19
			3.33	10.5
			1.14	20.31
			2.9	9.53
			3.96	5.69
			1.14	5.83
			1.8	4.45
			3.62	2.65
			1.24	8.04
			1.34	11.78
			5.91	16.51
			1.3	5.09
			1.2	30.13
			1.25	14.24
			2.45	5.51
			1.34	3.51
			3.24	20.59
			4.1	17.04
			1.1	10.1802
			1.2
			1.4

[truncated: 6 more sheets: 5l, 5m, 5o, 5p, 5q, 5r]
