# Supplementary material for: Neonatal imprinting of alveolar macrophages via neutrophil-derived 12-HETE
Source: Nature. 2023 Jan 4;614(7948):530–8. doi: 10.1038/s41586-022-05660-7 (PMC9945843; doi:10.1038/s41586-022-05660-7)
Supplement: Supplementary file 11 — Source Data Extended Data Fig. 1 [file 41586_2022_5660_MOESM11_ESM.xlsx]

## Sheet: 1a
		%AM in lungs
		WT	Alox15-/-
		7.92	0.77
		8.43	0.67
		5.62	0.87
		4.66	1.38
		9.34	1.36
		2.82	0.84
		3.77

## Sheet: 1b
		AM in BAL (%CD45.2)
		WT	Alox15-/-
		94	90.4
		94.8	82
		96	92.2
		91.2	91.6
		92.7	72.8
		92.6	91.3
		99.6	99.5
		97.6	99.7
		97.4	98.7

## Sheet: 1c
		%AM in lungs of littermate controls				AM# in lungs
	Left	Alox15+/+	Alox15-/-		Right	Alox15+/+	Alox15-/-
		6.65	0.58			141040	10545
		13.3	1.94			234000	42750
		10.1	2.18			255060	36890
		5.24	2.62			102180	44540
		2.95	2.32			59000	31320
		4.53	2.19			117780	31755
		3.91	2.13			60605	38340
			1.5				22500
			3.39				44070

## Sheet: 1d
			%AM in lungs				AM# in lungs
		Left	WT	Alox5-/-		Right	WT	Alox5-/-
			3.34	4.38			93000	185350
			3.49	5.68			162180	142800
			3.75	3.44			140360	141040
			4.55	4.37			149640	196350
			7.81	4.63			141000	107880
			5.88	3.97			129000	97300
			6.74	5.53			128000	158360
			2.54	4.04			106000	133650
			1.53	3.29			53110	131150
			4.85				164190

## Sheet: 1e
						Cell # in lungs
							WT								Alox15-/-
						Eosino.	94695	47265	59520	240120	155800	32340	58140	11760	81500	171185	21250	92630	268320	38540	54570	64600
						Neutro.	105930	56855	43200	1186800	699460	145740	152190	19040	337000	216810	65450	401790	1146600	50430	91800	87380
						Ly6Chi Mo.	110745	67130	56160	138690	113160	54600	27360	7840	105000	47450	57800	139830	367380	36080	71400	45220
						Ly6Cneg Mo.	134820	120560	110400	234600	341120	47460	102600	24640	96500	71175	73950	356360	407160	18450	82620	57800
						cDC1	6240	4020	3960	6560	5850	9980			5400	8140	6290	10800	7020	7410
						cDC2	120000	114000	120120	98400	95700	118000			212400	152070	300440	174000	117000	121000
						NK	344640	310200	226380	46500	38600	64100			224550	148740	455100	64100	57800	42900

## Sheet: 1f
		Organ weights (mg)
			WT								Alox15-/-
		Spleen	84.6	62	61.9	98.5	84.2	68.1	62.7	72.3	67.6	65.8	92.9	118	113.9	75.7	80.4	75.6
		Brain	343	379	318	292	247	408	378	389	354	326	293	401	256	287	345	444
		Lungs	98	184	169	159	177	145	156	173	155	163	177	127	197	182	204	196
		Liver	329	335	318	350	341	274	357	241	341	476	293	465	411	299	312	347

## Sheet: 1h
		Cell # (x10^5)
			WT							Alox15-/-
		Microglia	0.495495	0.830438	0.147175					0.112613	0.25755	0.69
		Red pulp Mϕ	0.335	0.641	1.35	0.933	0.5478	1.2996		0.503	0.645	0.1776	1.1094	1.0458
		Kupffer cells	0.611	0.197	0.455	0.694	1.7017	0.945	0.621	0.668	1.24	0.552	1.33575	1.08	1.2441
		Res. Perit. Mϕ	3.44	2.01	2.58	0.792	0.7076	0.108	1.6146	1.22	1.4	3.61	0.5346	2.61975	0.4125

## Sheet: 1k
		Chimerism (%AM)
			Donor											Recipient
		WT→WT	98.3	97.8	98.4	99.5	99.5	99.6	98.3	99.2				0.56	0.68	0.41	0.2	0.35	0.23	1.25	0.37
		WT→Alox15-/-	94.3	89.8	93.1	97.5	97.4	86.3	99.7	99.7	99.6	99.7	98.9	1.78	3.72	1.52	0.64	2.07	4.43	0.18	0.19	0.22	0.11	0.37
		Alox15-/-→WT	96.2	94.9	95.1	95.7	94.7	95.3	95.7	97.1	97.7	94.7	93.8	1.98	2.86	1.83	1.96	1.63	1.89	2.17	2.67	2.06	4.97	5.98
		Alox15-/-→Alox15-/-	99.9	99.8	99.9	99.5	99.9	99.8	99.9	99.2	99.8			0.063	0.087	0.04	0.47	0.071	0.079	0.055	0.39	0.14
