# Supplementary material for: Neonatal imprinting of alveolar macrophages via neutrophil-derived 12-HETE
Source: Nature. 2023 Jan 4;614(7948):530–8. doi: 10.1038/s41586-022-05660-7 (PMC9945843; doi:10.1038/s41586-022-05660-7)
Supplement: Supplementary file 12 — Source Data Extended Data Fig. 2 [file 41586_2022_5660_MOESM12_ESM.xlsx]

## Sheet: 2b
		Lungs weight (mg)
			WT							Alox15-/-
		PND1	22.5	21.2	31	39.1	32.7	32.4	46.9	31.5	22.3	43.1	38.5	34.3	41.7
		PND3	65.5	73.4	77.1	65.8	113.2	75.6	64.3	71.2	65.3	67.8	69.3	56.7	54.1

## Sheet: 2c
		TGFbeta1 (pg/mg protein)
			WT								Alox15-/-
		PND1	45.9572	21.3596	29.6834	3.55483	23.1089	26.7765			41.7488	18.2669	18.8061	15.7777	11.8696	18.5765	14.8238
		PND3	39.6652	10.5352	11.5553	14.5331	13.0529	13.5211	19.2979	15.2157	65.329	22.4966	21.3102	21.0401	26.5805	10.2477	45.0523

## Sheet: 2d
		GM-CSF (pg/mg protein)
			WT								Alox15-/-
		PND1	4.09125	0.97723	2.3736	2.22783	1.85284	1.90944			3.75332	1.40082	1.62211	1.03538	0.527053	1.5082	1.72406
		PND3	1.81313	0.732789	0.798402	0.908031	0.735951	0.731385	0.951199	0.8199	2.39893	0.633904	0.934095	0.612389	1.30191	1.25841	1.68121	1.95031

## Sheet: 2e
			Cytokines (pg/mg protein) in PND1 lungs
				WT							Alox15-/-
			IL10	3.43668	0.514149	2.07619	1.91843	1.95957	2.13979		2.16148	2.96388	1.15895	1.31008	0.320347	1.73101	2.79545
			CCL2	5.13973	0.193432	2.25396	1.71458	1.89453	2.25925		4.90489	4.50748	1.67343	2.19641	0.126268	1.54849	1.96203
			CXCL1/KC	7.87385	1.23235	4.1679	3.10731	3.87211	4.78588		7.99473	6.81638	3.5446	4.13416	0.749493	3.08325	3.98857
			IL6	15.1465	1.65867	9.21468	5.77151	6.84422	8.6586		16.2447	13.1644	5.84809	6.49566	1.21632	6.84422	7.34284
			TNFα	20.1363	2.20717	12.3246	8.71936	10.3589	12.5383		23.294	22.6449	8.84887	10.2687	1.71557	9.04786	11.8732
			IFNγ	4.77522	0.093487	1.83263	1.36252	1.21619	2.00929		5.21104	4.75009	1.17809	2.06279	0.130815	1.27716	2.36055
			IL4	0.872763	0.279201	0.485639	0.542268	0.49986	0.322677		0.679674	0.401473	0.309438	0.262863	0.073307	0.331044	0.503387
			IL13	74.8076	20.4526	36.5727	43.7976	42.1437	31.3331		78.8853	40.806	35.0473	21.7418	8.05191	33.5264	31.5131

## Sheet: 2f
			Cytokines (pg/mg protein) in PND3 lung
				WT								Alox15-/-
			IL10	34.454	17.979	17.979	17.162	0	0	16.337	18.787	23.484	5.23	19.586	33.039	19.586	17.979	13.798	13.798
			CCL2	44.194	55.604	0	41.19	0	2.674	30.822	0	0	0	0	17.216	0	0	0	0
			CXCL1/KC	111.352	39.494	41.072	102.126	37.132	23.896	51.4	40.282	72.396	43.444	30.092	34.778	35.562	37.918	32.43	45.824
			IL6	148.748	20.692	39.36	117.784	26.43	10.678	33.884	22.622	111.198	18.744	32.038	24.534	41.168	35.718	28.312	26.43
			TNFα	224.156	41.31	56.444	159.668	32.216	10.894	32.216	29.182	168.84	35.25	53.418	41.31	47.364	38.28	44.338	47.364
			IFNγ	19.04	0	0.448	18.542	0	0	0.94	0	9.258	0	0	0	0	0	0	0
			IL4	19.054	9.072	7.076	10.454	5.468	7.698	10.58	5.468	14.266	7.2	9.072	6.704	6.952	8.572	6.952	6.952
			IL13	820.21	282.792	319.226	665.36	182.594	164.378	392.096	237.248	738.23	264.574	310.118	219.03	146.16	337.444	237.248	228.138

## Sheet: 2g
		Gene expression over GAPDH in PND3 AM
			WT			Alox15-/-
		Pparγ	0.002608	0.001786	0.003304	0.003397	0.003178	0.00276
		Spi1	0.097474	0.060763	0.058338	0.071633	0.050207	0.036716
		Abcg1	0.014258	0.007387	0.00612	0.008487	0.006913	0.003594

## Sheet: 2h
			Gene expression over GAPDH in PND3 AM
				WT			Alox15-/-
			Mmr2	0.000639	0.001382	0.000997	0.001574	0.000142	0.000472
			Arg1	0.008853	0.007912	0.012704	0.00992	0.00877	0.005215
			Chil3	0.00139	0.003626	0.004799	0.000209	0.001253	0.001956

## Sheet: 2i
		Cell death assay (%AM)
			WT							Alox15-/-
		AnnexinV+ 7AAD-	17	15.4	12.5	6.17	6.78	21.9	5.37	10.3	6.84	13.8	11.5	11.8	15.5	9.03
		AnnexinV- 7AAD+	0.15	0.16	0.25	0.8	1.39	1.84	1.11	0.32	0.79	1.05	2.16	1.77	2.4	1.92
		AnnexinV+ 7AAD+	0.79	0.63	0.96	1.36	2.18	1.02	1.46	0.65	0.9	1.7	1.34	2.92	3.75	3.11
