# Supplementary material for: Neonatal imprinting of alveolar macrophages via neutrophil-derived 12-HETE
Source: Nature. 2023 Jan 4;614(7948):530–8. doi: 10.1038/s41586-022-05660-7 (PMC9945843; doi:10.1038/s41586-022-05660-7)
Supplement: Supplementary file 13 — Source Data Extended Data Fig. 3 [file 41586_2022_5660_MOESM13_ESM.xlsx]

## Sheet: 3a
			%BrdU+ PM
			WT	Alox15-/-
			20.6	18.2
			6.51	10.6
			18.9	4.2
			13.1	17.4
			20.2	11.5

## Sheet: 3b
			%Ki67+ PM
			WT	Alox15-/-
			6.86	5.14
			8.77	4.27
			13.2	7.75
			5.51	9.05
			10.1	7.4

## Sheet: 3c
			%BrdU+ BMDM
			WT	Alox15-/-
			44.8	42
			53.4	41.9
			51	42.7
			29	28
			28	26.4
			27.6	29.4

## Sheet: 3d
			%Ki67+ BMDM
			WT	Alox15-/-
			55.7	55.5
			58.9	58.2
			55.1	57.5
			42.8	52.3
			40.3	64.4
			36.3	42.4
			73.9	77.6
			73.7	76.9
			75.1	77.3

## Sheet: 3e
			%Ki67+ AM
			WT	Alox5-/-
			11.1	5.52
			8.1	6.36
			7.44	12.7
			7.32	7.68

## Sheet: 3f
	AM# in BAL
	WT		Control									Clodronate
		-	98595	78455	151680							98595	78455	151680
		Day 2	92290	159300	121660	99112.5	93005	92400				13419	10464	19550	16470	8970	8995
		Day 14	108000	107985	83030	67920	75600	86670	93795	109350	94477.5	57225	73500	57950	85320	66815	55912.5	49300	73350	121768	94950
	Alox15-/-		Control										Clodronate
		-	31080	25530	37080								31080	25530	37080
		Day 2	33150	34680	39830	35657.5	20775	15180					15120	26000	15344	2320	2070	1380
		Day 14	39800	30880	36630	26430	22410	23502.5	29117.5	26600	29440	29850	34500	28245	12730	12675	12240	4770	1046.5	2497.5	7590
	Ccr2-/-		Control					Clodronate
		-	89000	95000	105000			89000	95000	105000
		Day 2	85770	102190	97580			4120	2971.5	8460
		Day 14	62100	83430	82162.5	57600	93600	75600	78045	51500	61975	68220

## Sheet: 3g
		%Ki67 AM in BAL
			Control					Clodronate
		WT	8.08	12.4	7.01	11.1	8.45	29.8	14.4	22.1	15.5	16.7
		Alox15-/-	0.52	0.16	0	0	0	0	0	0	0	5.06
		Ccr2-/-	4.18	5.5	12.7	10.1	6.84	15.9	18.1	29.5	18.2	5.66

## Sheet: 3j
			% CD45.1 or CD45.2 AM in lungs
				Alox15-/- CD45.2					WT CD45.1
			2 weeks	90	84.1	83.2	88.2	89.6	9.16	14.9	16	11.3	9.52
			8 weeks	70.9	65.6	52.4	63.5	59.7	27.5	32.9	45.6	34.4	38.1

## Sheet: 3k
	AM growth (%)
		WT			Alox15-/-
	Uns.	112.439	94.0226	93.538	92.1569	94.5098	113.333
	M-CSF	152.181	141.519	161.874	117.255	120	126.863

## Sheet: 3l
			PM growth (%)
				WT			Alox15-/-
			Uns.	100	100	100	100	100	100
			IL4+M-CSF	158.634	189.835	272.782	164.054	184.576	256.659

[truncated: 1 more sheets: 3m]
