# Supplementary material for: Neonatal imprinting of alveolar macrophages via neutrophil-derived 12-HETE
Source: Nature. 2023 Jan 4;614(7948):530–8. doi: 10.1038/s41586-022-05660-7 (PMC9945843; doi:10.1038/s41586-022-05660-7)
Supplement: Supplementary file 14 — Source Data Extended Data Fig. 4 [file 41586_2022_5660_MOESM14_ESM.xlsx]

## Sheet: 4a
		Cytokines (pg/ml) in BAL
			WT											Alox15-/-
		GM-CSF	27.502	28.925	25.238	37.947	27.038	24.8	27.971	33.226	22.911	71.515	51.518	27.502	26.58	23.942	27.502	38.531	28.445	22.285	25.238	22.911	16.08	29.474	27.307
		TGF-β	4.616	7.075	0	0	0	0	0	47.664	19.647	4.616		0	0	0	0	0	0	0	100.398	28.222	0	1.379

## Sheet: 4b
				Cytokines (pg/ml) in lungs
					WT									Alox15-/-
				GM-CSF	414.955	440.295	410.01	391.875	296.049	305.777	1427.39	1415.9	1149.93	299.135	349.36	307.135	532.823	186.733	112.915	1725.22	2434.87	1940.02
				TGF-β	254.666	210.727	231.17	175.66	380.209	246.479	256.494	53.179	63.724	192.264	202.795	177.405	250.11	232.961	192.264	0	32.158

## Sheet: 4c
				pAKT1 gMFI
				WT	Alox15-/-
				11746	10995
				11273	12268
				9555	9427
				11481	10327
				11537	10264
				13693	10298

## Sheet: 4d
				pERK1/2 gMFI
				WT	Alox15-/-
				923	935
				808	1024
				718	743
				1364	1013
				1505	922
				1375	1262

## Sheet: 4e
				pSMAD2/3 gMFI
				WT	Alox15-/-
				410	408
				394	363
				411	424

## Sheet: 4f
						pSTAT5 gMFI
						WT	Alox15-/-
						464	492
						387	522
						438	577
						186	308
						193	323
						182	274
						284	269
						238	353
						319	268
						337.1	303
						434.1	468.1
						345.1	484.1
						366.1	498.1
						504	366.1
						512	412
						683	343
						862

## Sheet: 4h
			Cdkn1a expression (fold)
				WT						Alox15-/-
			AM	1.26469	0.167654	0.532869	0.854287	0.816291	2.36421	12.7246	5.53299	3.42074	7.12052	4.5773	10.0973
			PM	0.139818	0.28128	0.449114	1.39654	2.52304	1.2102	0.747514	0.426459	0.317337	1.92028	2.59464	2.1061
			BMDM	0.857069	1.13369	1.00924	1.26097	0.863747	0.875279	0.470276	0.760486	0.693	0.803596	0.817913	0.717439

## Sheet: 4i
					%Bi-nucleated cells per fov
					WT	Alox15-/-
					0.5	20.8
					0	22.3
					0	15.25
					5	14.58
					0	20

## Sheet: 4j
				DNA content in AM
					WT						Alox15-/-
				2N	94	96.5	93.3	92.4	93.1	93.8	58	69.2	67.5	70.1	70.2	72
				4N	6.02	3.49	6.7	6.67	6.06	5.78	42	30.8	32.5	27.3	26.9	23

## Sheet: 4k
		OCR (pmol/min/norm. unit)
		Left	Time	WT			Alox15-/-
			1.35382	211.579	313.997	110.007	177.62	259.904	160.46
			8.02491	183.852	291.523	108.86	211.098	245.197	131.04
			14.648	186.345	287.883	103.689	206.787	261.359	135.417
			21.3781	141.956	123.941	64.2888	151.595	114.761	68.9048
			28.0031	137.065	127.481	68.3931	139.222	115.869	81.9821
			34.7361	174.422	382.488	171.61	226.269	308.438	266.967
			41.3511	182.608	382.463	181.363	237.673	301.103	259.746
			48.1274	127.188	94.7256	70.6573	116.927	72.9355	75.5028
			54.7933	124.848	84.0496	61.6746	106.381	60.1305	61.9677
		OCR (pmol/min/norm. unit)
		Right	WT	Alox15-/-
			67.9072	86.8475
			208.414	188.954
			41.3528	73.5702

[truncated: 3 more sheets: 4l, 4m, 4n]
