# Supplementary material for: Neonatal imprinting of alveolar macrophages via neutrophil-derived 12-HETE
Source: Nature. 2023 Jan 4;614(7948):530–8. doi: 10.1038/s41586-022-05660-7 (PMC9945843; doi:10.1038/s41586-022-05660-7)
Supplement: Supplementary file 15 — Source Data Extended Data Fig. 5 [file 41586_2022_5660_MOESM15_ESM.xlsx]

## Sheet: 5a
			p53 gMFI
			WT	Alox15-/-
			820	718
			796	672
			706	770
			767	910
			782	762
				693

## Sheet: 5b
			Trp53 expression over gapdh
			WT	Alox15-/-
			0.005697	0.008589
			0.008208	0.007705
			0.00657	0.006311
			0.008752	0.009057
			0.012967	0.008237
			0.013069	0.006994

## Sheet: 5c
			p53 gMFI
			WT	Alox15-/-
			246	269
			215	263
			263	279
			273	249
			236	294

## Sheet: 5d
			Mitosox MFI
			WT	Alox15-/-
			1885	1233
			1086	1237
			1145	1154

## Sheet: 5e
				p-p38 gMFI
				WT	Alox15-/-
				410	386
				379	303
				449	427

## Sheet: 5f
				p-g-H2AX gMFI
				WT	Alox15-/-
				594	643
				664	644
				477	493
				543	471
				594	594

## Sheet: 5g
		Heatmap and quantification of genes involved in antioxidant response
	Left		WT1	WT2	WT3	KO1	KO2	KO3	KO4
		Gpx2	-1.18661	0.611597	1.22807	-1.18661	-0.45158	-0.06083	1.04598
		Gstp1	-0.63975	2.03605	0.462779	-0.35483	-0.02035	-0.78531	-0.69859
		Sod1	-0.78881	2.00425	-0.64701	-0.09914	0.586234	-0.65345	-0.40208
		Sod2	-0.66223	2.01438	0.561258	-0.07022	-0.44696	-0.76628	-0.62994
		Cat	0.376721	-1.5062	-0.0748	-1.13634	0.837844	0.271047	1.23172
		Hmox1	-1.64315	-0.71352	-0.18374	0.17612	0.585956	0.256088	1.52225
		Nfe2l2	0.021145	1.02763	0.968423	-1.53298	-1.04454	-0.17127	0.731604
		Nqo1	-0.70105	0.128441	0.050501	-1.70035	1.07485	-0.05249	1.2001
	Right	WT	Alox15-/-
		0.217686	-0.16326
		0.619693	-0.46477
		0.189477	-0.14211
		0.637801	-0.47835
		-0.40142	0.301068
		-0.8468	0.635103
		0.672399	-0.5043
		-0.17404	0.130528

## Sheet: 5h
		Heatmap and quantification of genes involved in interferon response
	Left		WT1	WT2	WT3	KO1	KO2	KO3	KO4		Right	WT	Alox15-/-
		Ifit1	0.73475	0.36093	-0.63163	-0.33032	-0.32709	-1.43566	1.62902			0.154683	-0.11601
		Ifit1bl1	0.796752	0.909188	0.260856	-1.42349	-0.15384	-1.27747	0.888015			0.655599	-0.4917
		Ifit1bl2	-0.66387	-0.66387	-0.66387	-0.66387	0.637073	0.062047	1.95637			-0.66387	0.497905
		Ifit2	0.272256	0.119518	-0.0002	-0.55611	0.280512	-1.71885	1.60287			0.130525	-0.09789
		Ifit3	0.28405	0.252688	-0.71075	-0.68065	0.630287	-1.3819	1.60627			-0.058	0.043502
		Ifit3b	1.09504	0.008233	-0.32816	0.644559	0.217597	-2.02072	0.383442			0.258372	-0.19378
		Ifitm1	-1.45692	0.248049	-0.53626	-0.42284	0.558152	-0.12842	1.73824			-0.58171	0.436282
		Ifitm10	0.009356	1.65939	0.869234	-0.08149	-0.34136	-0.80193	-1.31321			0.845994	-0.6345
		Ifitm2	0.034448	-0.54791	-1.90826	0.621355	0.962581	0.862488	-0.0247			-0.80724	0.605431
		Ifitm3	-0.51207	0.35728	-1.92669	0.507504	0.468557	-0.08366	1.18908			-0.69383	0.52037
		Ifitm5	-0.17761	-1.22516	0.389406	0.868134	-0.06384	-1.22516	1.43423			-0.33779	0.253342
		Ifitm6	-1.02416	-1.02416	0.396746	-1.02416	1.0215	0.450154	1.20408			-0.55052	0.412892
		Ifna2	-0.37796	2.26779	-0.37796	-0.37796	-0.37796	-0.37796	-0.37796			0.503956	-0.37796
		Ifna4	0	0	0	0	0	0	0			0	0
		Ifnab	-0.37796	-0.37796	2.26779	-0.37796	-0.37796	-0.37796	-0.37796			0.503956	-0.37796
		Ifnar1	0.591063	-1.49794	0.753315	-0.41625	-1.07203	1.11162	0.530218			-0.05119	0.03839
		Ifnar2	-1.93612	1.17607	-0.46403	-0.056	0.688044	0.32002	0.272017			-0.40803	0.30602
		Ifnb1	-1.36896	1.51368	-0.44548	0.487686	0.843676	-0.7942	-0.2364			-0.10025	0.075191
		Irf1	-1.52575	1.39467	-0.83756	0.022688	-0.14495	0.093272	0.997631			-0.32288	0.24216
		Irf2	1.10166	-2.07408	0.456735	0.025762	-0.19431	0.300851	0.383378			-0.17189	0.12892
		Irf2bp1	-0.03529	-0.76955	-1.23618	-0.1794	1.94103	-0.00098	0.280371			-0.68034	0.510256
		Irf2bp2	0.694634	-1.07224	0.927861	1.38725	-1.10051	-0.52098	-0.31602			0.183418	-0.13757
		Irf2bpl	1.6249	-0.83413	1.00512	-0.10646	-0.93701	0.114349	-0.86675			0.598629	-0.44897
		Irf3	0.092645	1.73887	0.14253	0.5915	-0.3397	-1.16281	-1.06304			0.658014	-0.49351
		Irf4	0.586328	0.202428	1.6444	-1.30508	-0.82131	0.339758	-0.64652			0.81105	-0.60829
		Irf5	0.789591	1.35738	0.962815	-0.46468	-0.88491	-0.70848	-1.05172			1.0366	-0.77745
		Irf6	0.363275	-1.7183	-1.02383	0.050645	0.579992	0.883517	0.864698			-0.79295	0.594713
		Irf7	0.386654	0.012874	-0.98732	-0.95629	0.457569	-0.714	1.80052			-0.19593	0.146949
		Irf8	0.526426	-1.802	-0.97186	0.435313	0.307082	0.512927	0.99211			-0.74914	0.561858
		Irf9	-0.09825	0.196893	-0.88343	-0.74143	-0.3015	-0.28201	2.10973			-0.2616	0.196199
		Mavs	1.48681	-1.34612	-1.05432	-0.15459	0.903203	0.161534	0.003474			-0.30454	0.228405
		Eif2ak2	0.565675	-0.64136	-0.11157	-0.82706	-1.07829	0.265282	1.82732			-0.06242	0.046814
		Ddx58	0.246596	-0.75708	0.203637	-1.01484	-0.46028	-0.22595	2.00792			-0.10228	0.076712
		Tlr3	-0.09308	-1.90223	-0.5169	0.18209	0.371862	0.887408	1.07085			-0.8374	0.628053

## Sheet: 5i
			Gene expression over GAPDH
		Left		WT						Alox15-/-
			Ptgs1	0.00313	0.005338	0.004327	0.00628	0.003642		0.00928	0.012583	0.019404	0.013659	0.00392	0.003583
			Ptgs2	0.000361	0.000497	0.000134	0.000519	0.000373		0.001112	6.55e-05	0.000408	0.000555	0.00032
			Ptges	0.005349	0.003359	0.000119	0.000762	0.000578		0.009518	0.002482	0.000238	0.000626	0.000458	0.001183
			Ptges2	0.001369	0.001456	0.001532	0.002352	0.001178		0.011443	0.001775	0.006047	0.002513	0.000251	0.001645
			Ptges3	0.000511	0.000222	0.00015	0.00049	0.00043		0.002618	0.00024	0.000672	0.000859	0.000286	0.000366
		Right		WT						Alox15-/-
			Ptger1	0	0	0	0	0	0	0	0	0	0	0	0
			Ptger2	0.000271	0.000547	0.00076	0.001265	0.001862	0.00109	0.001359	0.001707	0.002264		0.001091
			Ptger3	0	0	0	0	0	0	0	0	0	0	0	0
			Ptger4	0.002843	0.003274	0.004966	0.024565	0.025897	0.027274	0.004569	0.004018	0.005711	0.027763	0.003069	0.046771

## Sheet: 5j
			Ptgs1 expression (fold)
				WT						Alox15-/-
			AM	0.538159	1.522	0.939842	0.756731	0.559691	1.68358	3.02567	3.95329	2.18482	2.30034	2.22894	1.39988
			PM	1.3973	1.34454	1.23881	0.537315	0.333737	1.1483	0.665289	1.37511	1.06524	0.936085	0.781763	0.462238
			BMDM	0.343534	1.57117	1.08529	0.878779	1.18329	0.937933	1.03402	0.441382	1.64244	1.44381	0.86377	1.43354

[truncated: 5 more sheets: 5k, 5l, 5n, 5o, 5p]
