# Supplementary material for: Neonatal imprinting of alveolar macrophages via neutrophil-derived 12-HETE
Source: Nature. 2023 Jan 4;614(7948):530–8. doi: 10.1038/s41586-022-05660-7 (PMC9945843; doi:10.1038/s41586-022-05660-7)
Supplement: Supplementary file 16 — Source Data Extended Data Fig. 6 [file 41586_2022_5660_MOESM16_ESM.xlsx]

## Sheet: 6a
			Heatmap and quantification of genes previously associated with alveolar macrophages or monocytes lineages
		Left		Marco	Siglecf	Fcgr1	Car4	Csf2ra	Csf2rb	Mertk	Itgax	Spi1	Pparg	Abcg1	Mafb	Maf	Cx3cr1	Itgam	Cd14	Cd163	Csf1r	Ccr2	Fcgr3
			WT1	-1.627	1.13776	0.161756	-1.67493	1.32463	0.456677	0.123986	0.779657	0.094512	0.028552	0.024722	-0.38099	-1.19605	1.25963	-0.55161	0.13525	0.62019	1.41957	1.98828	-1.45696
			WT2	-0.43033	0.556779	1.92706	1.05155	-1.5904	-0.79514	-1.96441	-1.975	1.67183	1.81681	-1.89013	-1.28646	0.126496	1.11274	-1.25565	1.86773	-1.30126	-0.15143	-0.84551	0.212628
			WT3	-0.87272	1.18618	0.622399	-0.31169	1.18547	1.45389	0.381646	0.633933	0.481782	0.82801	-0.67877	-1.27603	-1.4871	-1.13844	-1.2798	0.583935	-1.30126	1.36432	-0.4002	-1.10104
			KO1	1.03208	-0.06657	-0.83383	1.26564	-0.08894	-0.34251	0.03358	-0.04298	0.364795	-0.29754	1.14579	0.718606	-0.04936	0.334188	0.579106	-0.27479	0.144385	-0.91448	-0.78883	0.594434
			KO2	0.906363	-1.34353	-0.59013	0.182605	-0.46247	-1.50946	-0.45462	-0.54126	-0.27259	-0.69727	0.461111	0.278248	1.04899	-0.84832	0.662537	-0.41004	0.07336	-0.8109	-0.30304	1.17685
			KO3	0.613562	-0.51442	-0.66443	0.078709	-0.08161	0.803226	0.991892	0.836066	-1.07537	-0.96025	0.442301	1.1772	0.894726	0.268085	0.877702	-0.72777	1.45049	-0.14107	0.619963	0.885642
			KO4	0.378049	-0.95621	-0.62282	-0.59189	-0.28669	-0.06668	0.887924	0.309579	-1.26497	-0.71831	0.494969	0.769416	0.662303	-0.98787	0.967721	-1.17431	0.314091	-0.76601	-0.27066	-0.31155
		Right		WT											Alox15-/-
			AM genes	-0.97668	0.960242	0.903738	-0.31169	0.306569	0.371809	-0.48626	-0.18714	0.749375	-0.84806	0.891125	0.732513	-0.72018	-0.6778	0.233766	-0.22993	-0.27886	0.364694	0.140351	-0.56203	0.636043	-0.66834
			Mono. genes	-0.98116	-0.85222	0.411308	-1.02902	0.862306	-0.66078	0.877488	0.247523	-0.78179			0.735868	0.639164	-0.30848	0.771767	-0.64673	0.495582	-0.65812	-0.18564	0.586345

## Sheet: 6c
			Heatmap and quantification of genes previously associated with alveolar macrophages phenotype
		Left		H2-ab1	H2-aa	Cd86	Tlr2	Tlr4	Socs3	Tnf	Il1b	Il18	Chil3	Chil4	Tgm2	Retnla	Mrc1	Il10	Clec7a
			WT1	0.657172	0.511483	0.880683	0.591564	0.073292	0.452309	-1.54468	-0.12618	-0.49824	-0.17157	-0.43012	-0.73034	-0.98701	0.328563	0.741611	0.248882
			WT2	-1.0373	-1.0833	0.748445	1.45263	-1.93815	1.27989	1.59696	1.85592	2.19519	2.17121	1.89265	-1.6592	0.461519	-2.10249	-0.29638	0.872228
			WT3	-1.74086	-1.65314	-1.73258	1.0346	0.565974	1.17043	-0.04452	0.652161	-0.01902	0.132907	0.814387	1.05424	-0.98701	0.107559	-2.05894	1.11997
			KO1	0.163649	0.056371	-0.2024	-0.61606	0.659624	-0.14568	0.814268	-0.02126	-0.35181	-0.44785	-0.17383	0.856768	0.955688	0.500872	0.916687	-1.25354
			KO2	0.404612	0.376589	-0.88248	-1.02694	-0.71256	-0.63956	0.060565	-0.58594	-0.08558	-0.42248	-0.54095	-0.51824	1.5561	-0.27077	0.320644	-1.4853
			KO3	0.595321	0.694284	0.855495	-0.66966	0.500826	-0.81843	-0.38876	-0.57449	-0.49381	-0.45349	-0.89652	0.725118	-0.5472	0.946627	0.421623	0.352773
			KO4	0.95741	1.09771	0.332842	-0.76612	0.850996	-1.29896	-0.49384	-1.20022	-0.74673	-0.80872	-0.66563	0.271658	-0.45208	0.489634	-0.04524	0.144991
		Right		WT									Alox15-/-
			M1 genes	-0.707	-0.74165	-0.03448	1.02626	-0.43296	0.967545	0.002588	0.793966	0.559309	0.530248	0.556238	0.025863	-0.7697	0.324722	-0.72566	-0.00194	-0.59547	-0.41948
			M2 genes	0.710849	0.758973	-0.4451	-0.50417	-0.55545	-0.5379	0.747026			-0.53314	-0.56923	0.333826	0.378128	0.416591	0.403427	-0.56027

## Sheet: 6e
			AM# in lungs
		Left	WT	Alox15-/-
			410400	56050
			170730	110565
			241500	90560
				66240
				101250
		Right	WT	Alox15-/-
			51480	26875
			77015	35875
			52930	24600
			69120	36400
			73185	22540

## Sheet: 6f
		Protein in BAL (µg/ml)
			WT					Alox15-/-
		6-8 weeks	338	288	478			413	426	358
		52 weeks	992	822	912	1092	722	547	647	717	1122	867

## Sheet: 6h
			Resistance (CmH2O0
				WT						Alox15-/-
			Bas.	0.596393	0.605653	0.599865	0.632932	0.609557		0.715186	0.465033	0.734574	0.671951	0.85654	0.600171
			0		0.627005	0.612408	0.662871	0.63482		0.716254	0.487934	0.845874	0.700137	0.902601	0.633484
			6.25	0.873389	1.17891	0.991237	1.14107	0.90075		0.805599	0.958689	2.70213	1.05552	1.19183	0.732165
			12.5	1.58675	1.89558	1.47012	3.36987	1.42961		0.900879	1.54073	1.84725	3.11671	1.85882	1.1402
			25	1.55816	2.07028	1.53163	3.10363	1.49345		1.04915	2.84173	3.64891	4.34746	1.76231	1.48297
			50	2.76979	3.22721	2.57064	5.46031	2.64185		2.53871	6.26847		5.33802	2.05928	1.87377

## Sheet: 6i
			Elastance (CmH2O/ml)
				WT						Alox15-/-
			Bas.	32.9537	31.7537	31.047	38.7828	36.0971		41.6883	23.1072	28.02	40.1087	29.126	30.9352
			0		32.9257	31.7575	41.1326	37.4509		42.764	24.0715	29.3183	42.2161	30.6767	32.1482
			6.25	37.2015	39.1544	36.137	49.9406	41.3744		43.9425	28.9162	32.5475	48.4686	35.4261	33.7501
			12.5	45.4769	56.8574	48.2455	82.7976	49.2221		46.9957	43.3974	43.402	78.285	41.8686	37.982
			25	46.422	58.7479	52.0732	143.483	56.391		49.7214	70.7876	57.4771	115.918	43.2856	42.2435
			50	54.6696	80.6602	56.9187	179.458	64.0396		66.2992	145.055		140.577	44.934	43.6774

## Sheet: 6j
			Net phagocytosis (RFU)
			Time min	WT							Alox15-/-
			15	0	2975.17	0	0	1605.17	0	0	3431.17	0	0	112.167	0	1142.17
			30	6333	7588	5678	2283	5023	4114	3112	8766	4604	2968	5411	4331	4058
			45	8238	8883	7164	6734	5622	5266	5766	10665	7721	7002	7415	7572	5595
			60	10083.8	9736.83	10004.8	9320.83	7488.83	6884.83	8513.83	12519.8	10445.8	10613.8	10234.8	10056.8	6786.83
			120	9238.5	8812.5	9997.5	10436.5	7802.5	6139.5	8449.5	12373.2	11140.2	10987.2	10685.2	10637.2	6477.17

## Sheet: 6l
			Turbidity (OD600nm)
			WT	Alox15-/-	Csf2rb-/-
			0.076	0.194	1.306
			0.082	0.154	1.266
			0.122	0.152	0.944
			0.04	0.132	0.708
			0.0509	0.08	0.866
			0.0503	0.0483	0.693
			0.0539	0.0458	0.723
			0.0502	0.0481	0.528
			0.0529	0.0502	0.495
			0.0518	0.0448	0.648
				0.0524	0.593
				0.0523
				0.0418
				0.0492

## Sheet: 6m
			Protein in BAL (µg/ml)
			WT	Alox15-/-	Csf2rb-/-
			257	547	854.25
			229.5	544.5	655.5
			157	524.5	629.25
			92	332	565.5
			297.5	337	603
			573	442.5	455.5
			603	173	435.5
			633	413	565.5
			523	438	540.5
			358	423	808
			338	143	673
			288	118	548
			478	413	863
				426	848
				358	808

## Sheet: 6n
				SP-A (mg/ml)
				WT	Alox15-/-	Csf2rb-/-
				0.1607	0.051446	1.86508
				0.161517	0.03682	0.523755
				0.261887	0.153683	0.574075
				0.145204	0.207107	1.91704
				0.203628	0.197774	0.717864
					0.072666
