# Supplementary material for: Neonatal imprinting of alveolar macrophages via neutrophil-derived 12-HETE
Source: Nature. 2023 Jan 4;614(7948):530–8. doi: 10.1038/s41586-022-05660-7 (PMC9945843; doi:10.1038/s41586-022-05660-7)
Supplement: Supplementary file 17 — Source Data Extended Data Fig. 7 [file 41586_2022_5660_MOESM17_ESM.xlsx]

## Sheet: 7a
			TNFa (pg/ml) by BAL AM
		Left	Hours post-LPS	WT			Alox15-/-
			0	0	0	9	69	84	84
			4	199	224	114	449	779	449
			8	184	234	109	599	749	379
			24	1004	934	604	1839	2229	1844
			IL6 (pg/ml) by BAL AM
		Right	Hours post-LPS	WT			Alox15-/-
			0	0	0	0	0	0	0
			4	15.406	15.406	15.406	18.73	25.319	15.406
			8	13.733	8.668	36.706	26.956	35.089	26.956
			24	85.228	182.006	168.402	323.283	200.072	280.604

## Sheet: 7b
			TNFa (pg/ml) by PMF
		Left	Hours post-LPS	WT			Alox15-/-
			0	0	0	0	0	0	0
			4	86.446	18.773	9.105	41.975	109.648	18.773
			8	397.741	227.592	260.462	277.863	295.265	237.26
			24	449.946	428.677	359.071	403.541	480.882	357.137
			CXCL1/KC (pg/ml) by PMF
		Right	Hours post-LPS	WT			Alox15-/-
			0	272.397	283.555	212.42	460.695	683.863	443.957
			4	354.69	315.635	333.768	436.983	427.22	402.113
			8	1470.53	1307.34	1238.99	1116.25	968.403	1243.18
			24	2653.32	2529.19	2420.39	2526.4	2564.06	2430.16

## Sheet: 7c
		TNFa (pg/ml) by BMDM
	Left	Hours post-LPS	WT			Alox15-/-
		0	0	0	0	0	0	0
		4	304.246	424.822	508.614	267.588	367.486	445.836
		8	349.478	416.498	361.462	365.476	365.476	408.222
		24	321.82	269.504	355.46	279.106	275.26	306.19
		CXCL1/KC (pg/ml) by BMDM
	Right	Hours post-LPS	WT			Alox15-/-
		0	0	0	0	0	0	0
		4	1030.38	867.18	560.94	794.86	668.68	543.04
		8	1103.12	1523.22	1267.14	1743.52	1688.38	1340.2
		24	1761.9	1139.52	994.06	1559.9	1596.58	1523.22

## Sheet: 7d
			TNFa (pg/ml) in BAL
		Left	Days post-LPS	WT											Alox15-/-
			0	0	0	0									0	0	12.59
			1	23.804	82.316	143.21	182.336	244.685	214.77	120.57	199.605	42.705	0	147.665	344.266	527.868	289.294	516.238	834.06	417.82	356.085	640.295	569.015	770.345
			3	23.804	0	75.314	0	149.798	129.5	92					96.148	252.078	428.136	307.722	226.968	386.424	314.5	732
			IL6 (pg/ml)
		Right	Days post-LPS	WT											Alox15-/-
			0	0	27.1	213.07									79.395	27.1	0
			1	260.04	236.625	363.995	701.51	260.04	104.44	283.32	227.976	277.422	199.994	271.26	1707.6	690.39	923.085	1055.55	878.875	1397.56	268.176	298.95	212.448	302.02
			3	277.422	20.732	60.436	95.928	66.818	45.5714	31.2857					105.516	439.172	1086.91	676.402	886.964	320.42	366.258	1175.57	2248.43

## Sheet: 7e
			Cell# in BAL
		Days post-LPS	WT											Alox15-/-
		0	15000	20000	13000									5000	3000	2500
		1	540000	110000	350000	290000	140000	140000	200000	530000	460000	380000	580000	130000	110000	60000	140000	280000	250000	440000	400000	390000	360000
		3	395000	450000	190000	230000	360000	230000	375000					1240000	1160000	1360000	1240000	1080000	815000	750000	635000

## Sheet: 7f
		Cytokines by AM
		CXCL1/KC (pg/ml)
	Left	Hours post-pIC	WT			Alox15-/-
		0	18.5994	16.0935	27.37	25.6994	55.3526	21.9406
		4	49.0879	50.7585	52.8467	146.4	163.106	144.73
		24	59.5291	57.4408	59.1114	157.677	206.124	232.019
		CCL2 (pg/ml)
	Middle	Hours post-pIC	WT			Alox15-/-
		0	0	0	0	0	0	0
		4	3.9	4.2	11	27	42	33
		24	5.6	6.8	3.4	40	51	64
		TNFa (pg/ml)
	Right	Hours post-pIC	WT			Alox15-/-
		0	0	0	0	0	0	0
		4	0	66.5	51.5	399	411.5	406.5
		24	71.5	74	269	334	454	391.5

## Sheet: 7g
			IFNa (pg/ml) in BAL
			Days post-IAV	WT									Alox15-/-
			0	0	180	0							0	0	0	0
			1	40.234	65.218	0	0	47.3					42.614	40.234	7.872	30.388	0
			2	632.542	537.919	714.664	127.859	479.039	265.898	412.056	447.156		455.712	33.8195	91.8028	173.067	36.284	148.337	29.49	227.6	288.608
			3	1151.52	935.078	1174.97	574.695	864.539	1163.13	751.398			674.251	1772.67	932.699	762.844	1142.18	794.651	1272.55

## Sheet: 7h
			IFNlambda (pg/ml) in BAL
			Days post-IAV	WT								Alox15-/-
			0	0	0	0						0	0	0
			1	68.8126	59.8013	109.962	36.9059	83.4789				51.0077	55.3759	74.9311	83.4789
			2	97.6667	71	94.3333	81	64.3333	67.6667	81		197.667	87.6667	97.6667	24.3333	74.3333	37.6667	77.6667
			3	137.385	131.728	104.481	154.791	215.709	215.709	143.114	156.767	274.98	217.952	127.997	162.744	108.017	156.767	152.824

## Sheet: 7i
				CCL2 (pg/ml) in BAL
				Days post-IAV	WT											Alox15-/-
				0	0	0	0									0	0	0
				1	0	0	0	0	0	0						0	0	0	0	0	0
				2	0	0	0	0	0	0						0	0	0	0	0	0
				3	291.7	178.31	255.73	277.92	266.7	443.65	169.42	216.22	131.96	208.81	110.75	434.94	220.22	459.58	358.15	446.58	387.34	516.9	993.37	1098.99	1386.83
				6	138	361.75	274.25	311.75	375.5	209.25	303					444.25	186.75	210.5	166.75	156.75

## Sheet: 7j
			Inflammatory monocytes # in BAL
			Days post-IAV	WT									Alox15-/-
			0	260	2112.17	0							247.5	466	0
			3	157520	230880	184140	281520	170660	249000	234000	184500		366000	553200	368100	337460	410220	299650	326960
			6	148000	32250	47150	96600	50750	130150	72640	32560	23400	182900	69440	58050	107625	52195	64392.5	116090	132600

[truncated: 7 more sheets: 7k, 7l, 7n, 7o, 7p, 7q, 7r]
