# Supplementary material for: Neonatal imprinting of alveolar macrophages via neutrophil-derived 12-HETE
Source: Nature. 2023 Jan 4;614(7948):530–8. doi: 10.1038/s41586-022-05660-7 (PMC9945843; doi:10.1038/s41586-022-05660-7)
Supplement: Supplementary file 18 — Source Data Extended Data Fig. 8 [file 41586_2022_5660_MOESM18_ESM.xlsx]

## Sheet: 8a
	ALOX15 gMFI
		Day 0	AM	DC	Neutro.	Ly6Chi Mo	Ly6Clo Mo	Eosino.	CD4	CD8	γδT	CD19	CD45-
			0	0	0	0	0	0	0	0	0	0	0
			0	0	0	0	0	0	0	0	0	0	0
			0	0	0	0	0	0	0	0	0	0	0
			0	0	0	0	0	0	0	0	0	0	0
		Day 1	AM	DC	Neutro.	Ly6Chi Mo	Ly6Clo Mo	Eosino	CD4	CD8	γδT	CD19	CD45-
			301	110	468	115	80	533	0	0	0	0	0
			452	163	501	403	127	269	0	0	0	0	0
			403	138	331	198	121	221	0	0	0	0	0
			188	36	128	111	39	0	0	0	0	0	0
			82	26	970	182	36	1111	0	0	0	0	0
		Day 2	AM	DC	Neutro.	Ly6Chi Mo	Ly6Clo Mo	Eosino.	CD4	CD8	γδT	CD19	CD45-
			410	76	1178	210	10	1612	0	0	0	0	0
			0	0	0	0	0	200	0	0	0	0	0
			99	0	739	47	0	987	0	0	0	0	0
		Day 3	AM	DC	Neutro.	Ly6Chi Mo	Ly6Clo Mo	Eosino.	CD4	CD8	γδT	CD19	CD45-
			0	0	0	0	0	0	25	36.7	52	9	0
			0	0	0	34	0	56	28	32.7	39	12	8
			0	0	0	0	0	0	99	115.7	167	72	121
			0	0	0	0	0	0	36	46.7	40	28	0
			0	0	0	116	0	316	9	14.5	37	8	0

## Sheet: 8b
		12(S)-HETE (ng/ml) in BAL after IAV
		Left	0	1	2	3
			4938.19	12153.3	10439.5	11553
			5397.34	5624.11	8854.3	6289.33
			3453.67	13859.8	4582.03	11407.5
			7113.57	1105.17	12948.2	13449.8
			3968.52	21028	2657.53	13280.5
				30178.8	7900.19	14931.8
				33727.2	4943.89	22352.7
				6054.78	1727.49	26267.4
				1181.3		27825.9
				4820.2		24231.1
						45679.1
						37119.7
						61642.5
		15(S)-HETE (ng/ml) in BAL after IAV
		Right	0	1	2	3
			959.352	7114.02	6597.44	7342.96
			1625.4	4790.46	5325.78	6727.12
			5184.71	17899.3	5927.6	5122.43
			5248.15	12053.1	5757.03	6103.23
			3543.15	8259.78	6661.96	7709.13
			4105.55	6405.91	6533.53	20936.4
				8768.83	6162.92	3639.84
				6699.79	7414.77	18068.3
				9171.11		3573.42
				4692.82		2565.18
				6859.35		12501.3
				5813.34		19811.1
						11613.5

## Sheet: 8c
			pfu/lungs
			WT	Alox15-/-
			400000	700000
			650000	1250000
			350000	2150000
			200000	1550000

## Sheet: 8d
		IFNbeta (pg/ml)
			WT					Alox15-/-
		0	0	0	0			0	0	0
		3	69.25	55.0833	65.9167	64.25	66.75	22.5833	46.75	55.0833	20.0833	35.9167

## Sheet: 8e
			PGE2 (pg/ml) day 3 post-IAV 20pfu
			WT	Alox15-/-
			1224.47	1738.78
			1391.01	1823.94
			1305.09	1913.28
			747.058	1738.78
			1853.25	2105.3

## Sheet: 8f
		CCL2 (pg/ml) in BAL
	Left	Days post-IAV	WT									Alox15-/-
		0	3.88889	5.12346	5.74074							21.7901	6.97531	5.74074
		3	13.1481	17.4691	121.79	145.247	144.63					258.827	236.605	315	700.803	392.778
		7	329.815	156.975	36.6049	319.321	265.617	463.148	497.099	511.296	585.988	495.247	644.63	100.185	706.975	716.852	716.852	648.333	599.568
		14	4.50617	6.35802	37.8395	34.1358	8.20988					282.901	44.6296	49.5679	23.642	563.765	92.7778
		21	9.44444	8.82716	6.97531	4.50617	7.59259	6.35802				7.59259	25.4938	12.5309	5.74074	11.9136
		28	9.44444	6.97531	7.59259							13.7654	11.9136	10.679
		CXCL1/KC (pg/ml) in BAL
	Right	Days post-IAV	WT									Alox15-/-
		0	0	0	0							0	0	0
		3	0	0	21.8919	113.784	24.5946					389.459	246.216	257.027	689.46	478.649
		7	0	65.1351	0	32.7027	16.4865	84.0541	243.513	232.703	332.703	38.1081	35.4054	0	267.838	227.297	313.784	238.108	643.514
		14	0	0	0	0	0					0	0	0	0	40.8108	0.27027
		21	0	0	0	0	0	0				0	0	0	0	0
		28	0	0	0							0	0	0

## Sheet: 8g
		Cell # in BAL
	Left AM	Days post-IAV	WT						Alox15-/-
		0	65000	70000	60000				25000	15000	20000
		3	15664	10382.8	18564	7388.2	12661.6		5297.6	7207.2	5179.2	7127.6	7711.2
		7	2632.5	23632.5	7775	2640	7220		2906.25	1500	2160	1486.25	1968.75
		14	47280	8010	40500	26860	10516.5		65	671	70.3	1980	108	487.5
		21	18395	11741	25146	15557	19229	29857	13680	15375	6363	14085	11658
		28	32850	27387.5	15125				17375	6500	12687.5
	Middle Monocytes	Days post-IAV	WT						Alox15-/-
		0	178.5	0	0				22.75	42	136
		3	116600	50096	56004	53000	101920		75768	179088	142428	162274	148554
		7	30262.5	48012.5	58250	45300	58200		62187.5	75000	95200	92437.5	49087.5
		14	0	41	85	246.5	98.4		4368	2074	329.3	130	1323	650
		21	357.5	177	363	216.2	159.9	219	270	405	428.4	216	162.4
		28	123.75	105	156.25				187.5	0	446.25
	Right Neut	Days post-IAV	WT						Alox15-/-
		0	0	56.1	0				66.5	0	44
		3	11242	11877.6	17784	8925.2	8251.6		21806.4	20165.6	18758	30275	17539.2
		7	11362.5	33637.5	25750	19050	23000		24687.5	20875	38720	21278.8	35700
		14	64.8	220	212.5	1096.5	266.5		8086	4056.5	1739	350	3240	2210
		21	832	100.3	1722.6	517	405.9	335.8	4410	2542.5	5147.1	1003.5	1861.8
		28	123.75	3526.25	156.25				737.5	806.25	910

## Sheet: 8h
		Protein in BAL (µg/ml)
			WT									Alox15-/-
		0	153.5	258.5	223.5							308.5	213.5	13.5
		3	333.5	323.5	408.5	328.5	493.5					808.5	618.5	1853.5	1213.5	1683.5
		7	2103.5	1973.5	1733.5	363.5	1618.5	538.5	1688.5	823.5	1013.5	3713.5	2853.5	823.5	1633.5	1683.5	2453.5	2378.5
		14	963.5	643.5	573.5	773.5	2173.5					2488.5	948.5	2198.5	608.5	2298.5	2338.5
		21	428.5	543.5	488.5	363.5	313.5	423.5				848.5	388.5	288.5	463.5	743.5
		28	328.5	843.5	588.5							238.5	223.5	428.5

## Sheet: 8j
		pfu/lungs
		WT	Vehicle	12-HETE	15-HETE
		1250000	2600000	2600000	2450000
		1350000	3050000	2050000	2350000
		1700000	2650000	1250000	2250000
		1850000	2350000	2950000	2950000
		600000	2900000	1400000	1900000
		700000	2100000	2150000	1550000
		1450000	1950000	2700000	1050000
		400000	750000		2350000

## Sheet: 8k
			Survival
			Days post-IAV	WT	Vehicle	12-HETE	15-HETE
			7	1
			8	1
			9	1
			10	1
			15	0
			15	0
			15	0
			15	0
			7		1
			7		1
			7		1
			8		1
			8		1
			8		1
			8		1
			9		1
			9		1
			9		1
			7			1
			7			1
			7			1
			8			1
			8			1
			8			1
			8			1
			8			1
			9			1
			7				1
			7				1
			7				1
			7				1
			8				1
			8				1
			8				1
			8				1
			9				1

[truncated: 1 more sheets: 8l]
