# Supplementary material for: Neonatal imprinting of alveolar macrophages via neutrophil-derived 12-HETE
Source: Nature. 2023 Jan 4;614(7948):530–8. doi: 10.1038/s41586-022-05660-7 (PMC9945843; doi:10.1038/s41586-022-05660-7)
Supplement: Supplementary file 19 — Source Data Extended Data Fig. 9 [file 41586_2022_5660_MOESM19_ESM.xlsx]

## Sheet: 9a
			Alox15 expression over GAPDH
			Adult	PND3	PM
			0	0	0.148977
			0	0	0.04666
			0	0	0.020488
			0
			0

## Sheet: 9b
		15(S)-HETE (ng/mg lung)
		PND1	PND3	Adults
		0.297254	0.126441	0.065369
		0.335268	0.31223	0.046342
		0.510937	0.305311	0.09731
		0.279402	0.214357	0.07315
		0.637339	0.281696	0.045107
		1.30267	0.264374	0.05609
		0.511656	0.168155	0.085644
		0.426636	0.34306	0.086674
		0.656379
		0.420837

## Sheet: 9c
		%Ki67+ AM
		Veh.	12-HETE
		3.04	6.78
		3.44	4.36
		1.88	3.75
		1.21	4.84
		1.16	3.99
		1.87
		1.78

## Sheet: 9d
		%AM in lungs
		Vehicle	12-HETE
		5.56	23.5
		14.9	14.3
		13.8	15.4
		28.3	12.8
		27.1	22.5
		29.5	26.3
		26.6

## Sheet: 9e
		%Ki67+ AM
		Veh.	15-HETE
		2.45	2.62
		1.87	2.67
		1.67	1.5
			1.7

## Sheet: 9g
			Basophil # in lungs
			Iso.	α-FcεRI
			5390	2040
			15330	686.25
			6197.5	1045
			6365	962.5
				660
				829.5

## Sheet: 9h
			AM# in lungs
			Iso.	α-FcεRI
			58630	79305
			74277.5	20130
			39867.5	45695
			47310	72325
				37510
				37485

## Sheet: 9i
		%Ki67+ AM
		Iso.	α-FcεRI
		16.6	16.3
		17.3	14.7
		17.9	13.5
		24.1	14.3
			24.5
			23
