# Supplementary material for: Neonatal imprinting of alveolar macrophages via neutrophil-derived 12-HETE
Source: Nature. 2023 Jan 4;614(7948):530–8. doi: 10.1038/s41586-022-05660-7 (PMC9945843; doi:10.1038/s41586-022-05660-7)
Supplement: Supplementary file 20 — Source Data Extended Data Fig. 10 [file 41586_2022_5660_MOESM20_ESM.xlsx]

## Sheet: 10e
		%Neutrophils in lungs
		Iso.	α-Ly6G
		8.68	0.051
		16.2	0.081
		18.6	0.018
		13.3	0.072
		10.5	0.085
		17.5	0.037
		14.1	0.026
		12	0.29
			0.13
			0.021

## Sheet: 10f
		AM# in lungs
		Iso.	α-Ly6G
		55700	217000
		45500	114000
		129000	103000
		77400	189000
		103000	134000
		105000	6300
		46900	21200
		66000	35300
			60900
			5480

## Sheet: 10g
		%Ki67+ AM
		Iso.	α-Ly6G
		6.78	2.48
		9.54	3.62
		10.1	4.78
		6.55	4.41
		3.5	2.15
		4.09	2.72
		7.58	5.51
		11.8	3.01
			2.79
			1.2

## Sheet: 10j
		%Neutrophils in parenchyma (%live)
		PND1	PND3	Adult
		1.01	0.088	0.079
		0.31	0.011	0.047
		0.21	0.035	0.11
		0.56	0.14	0.054
		0.31		0.059
		0.21
		0.56
		0.9
		0.8
		0.81
		0.2

## Sheet: 10k
	Gene expression in BAL AM over GAPDH
	Pcna	Alox15lox/lox	Alox15lox/lox Mrp8Cre
		0.070355	0.038606
		0.067354	0.058977
		0.061272	0.039531
	Cdk1	Alox15lox/lox	Alox15lox/lox Mrp8Cre
		0.01894	0.015321
		0.019028	0.017047
		0.019903	0.012748
	Pttg1	Alox15lox/lox	Alox15lox/lox Mrp8Cre
		0.011102	0.004659
		0.0094	0.007261
		0.011443	0.008602

## Sheet: 10m
			AM# in BAL
				Alox15-/-
			WT	-	TG6-10-1
			52500	20000	45000
			52500	25000	60000
			55000	27500	52500
			62500	20000	50000
			70000	22500	52500
				17500	47500
					40000
					50000

## Sheet: 10n
			%BrdU+ AM per fov
		Left		WT					-					TG6-10-1
			Uns.	0	0	0			0	0	0			0	0	0
			GM-CSF	18.75	40	16	20.6897	13.6364	0	0	0	0	0	11.7647	18.4211	12.5	12.5	9.80392
			Cdkn1a expression over GAPDH
		Right	WT	Vehicle	TG6-10-1
			0.081487	0.24661	0.103658
			0.104205	0.295622	0.148496
			0.054462	0.245734	0.092386

## Sheet: 10o
		AM# in BAL
		Left	Vehicle	LY255283
			56250	40000
			43750	45000
			35000	33750
			31250	52500
			36250	21250
		AM# in BAL
		Right	WT	Untreated	12-HETE	TG6-10-1
			62500	22500	20000	32500
			65000	20000	15000	17500
			57500	20000	27500	22500
			70000	25000	25000	22500
			75000	22500	20000	20000
						22500

## Sheet: 10p
		%BrdU+ AM per fov
			Vehicle				LY255283				Vehicle				12-HETE				TG6-10-1
		Uns.	0	0	0		0	0	0		0	0	0		0	0	0		0	0	0
		GM-CSF	18.1818	11.1111	57.1429	18.75	18.1818	16.6667	17.6471	25	0	0	0	0	0	0	0	0	0	0	0	0
